# Supplementary material for: HGTector: an automated method facilitating genome-wide discovery of putative horizontal gene transfers
Source: BMC Genomics. 2014 Aug 26;15(1):717. doi: 10.1186/1471-2164-15-717 (PMC4155097; doi:10.1186/1471-2164-15-717)
Supplement: Supplementary file 2 — Additional file 2: Table S1: Protein accession numbers of predicted HGT-derived genes by HGTector. Table S2. Predicted HGT-derived genes categorized by gene orthology. Table S3. Prediction results of protein-coding genes in the R. felis genome by multiple methods. Table S4. Pairwise comparison of HGT-prediction results in the R. felis genome by multiple methods. (XLSX 168 KB) [file 12864_2014_6395_MOESM2_ESM.xlsx]

## Sheet: Table S1
Supplementary Tables for Manuscript:
HGTector: An automated method facilitating genome-wide discovery of putative horizontal gene transfers
Authors: Qiyun Zhu, Michael Kosoy, Katharina Dittmar
Table S1 Protein accession numbers of predicted HGT-derived genes by HGTector
R. akari	R. felis	R. massiliae	R. slovaca	R. rickettsii	R. africae	R. conorii
YP_001492906	YP_246025	YP_001498941	AEV91742	YP_001494110	YP_002844737	NP_359643
YP_001492907	YP_246031	YP_001498942	AEV91758	YP_001494176	YP_002844774	NP_359715
YP_001492914	YP_246032	YP_001498977	AEV91931	YP_001494182	YP_002844780	NP_359717
YP_001492926	YP_246065	YP_001498978	AEV91941	YP_001494196	YP_002844782	NP_359758
YP_001492928	YP_246066	YP_001498982	AEV91942	YP_001494237	YP_002844791	NP_359762
YP_001492975	YP_246067	YP_001499009	AEV91949	YP_001494241	YP_002844793	NP_359763
YP_001492984	YP_246068	YP_001499010	AEV91964	YP_001494242	YP_002844860	NP_359798
YP_001493002	YP_246081	YP_001499106	AEV92021	YP_001494275	YP_002844918	NP_359868
YP_001493061	YP_246094	YP_001499107	AEV92048	YP_001494339	YP_002844928	NP_359918
YP_001493090	YP_246110	YP_001499126	AEV92080	YP_001494400	YP_002844963	NP_359927
YP_001493215	YP_246111	YP_001499127	AEV92089	YP_001494410	YP_002844964	NP_359928
YP_001493216	YP_246117	YP_001499167	AEV92094	YP_001494411	YP_002844984	NP_359934
YP_001493217	YP_246118	YP_001499174	AEV92107	YP_001494435	YP_002845027	NP_359938
YP_001493242	YP_246119	YP_001499179	AEV92108	YP_001494486	YP_002845058	NP_359954
YP_001493260	YP_246121	YP_001499221	AEV92130	YP_001494487	YP_002845067	NP_360002
YP_001493269	YP_246122	YP_001499228	AEV92135	YP_001494499	YP_002845068	NP_360003
YP_001493270	YP_246139	YP_001499236	AEV92144	YP_001494522	YP_002845084	NP_360016
YP_001493297	YP_246140	YP_001499241	AEV92152	YP_001494532	YP_002845091	NP_360041
YP_001493302	YP_246143	YP_001499250	AEV92156	YP_001494533	YP_002845099	NP_360050
YP_001493320	YP_246151	YP_001499269	AEV92182	YP_001494554	YP_002845112	NP_360051
YP_001493322	YP_246153	YP_001499274	AEV92220	YP_001494569	YP_002845133	NP_360076
YP_001493334	YP_246154	YP_001499278	AEV92271	YP_001494575	YP_002845142	NP_360082
YP_001493335	YP_246174	YP_001499279	AEV92272	YP_001494585	YP_002845151	NP_360107
YP_001493352	YP_246175	YP_001499283	AEV92273	YP_001494586	YP_002845155	NP_360113
YP_001493358	YP_246181	YP_001499287	AEV92279	YP_001494592	YP_002845180	NP_360114
YP_001493370	YP_246182	YP_001499355	AEV92299	YP_001494594	YP_002845182	NP_360134
YP_001493413	YP_246184	YP_001499385	AEV92301	YP_001494610	YP_002845213	NP_360147
YP_001493415	YP_246185	YP_001499386	AEV92308	YP_001494625	YP_002845218	NP_360162
YP_001493417	YP_246209	YP_001499391	AEV92309	YP_001494645	YP_002845230	NP_360166
YP_001493467	YP_246210	YP_001499399	AEV92314	YP_001494672	YP_002845264	NP_360191
YP_001493468	YP_246211	YP_001499410	AEV92331	YP_001494685	YP_002845265	NP_360193
YP_001493492	YP_246232	YP_001499411	AEV92341	YP_001494686	YP_002845266	NP_360201
YP_001493507	YP_246236	YP_001499412	AEV92355	YP_001494687	YP_002845271	NP_360202
YP_001493512	YP_246237	YP_001499417	AEV92363	YP_001494688	YP_002845291	NP_360203
YP_001493519	YP_246242	YP_001499419	AEV92365	YP_001494689	YP_002845303	NP_360204
YP_001493558	YP_246246	YP_001499420	AEV92392	YP_001494721	YP_002845305	NP_360205
YP_001493559	YP_246253	YP_001499421	AEV92395	YP_001494737	YP_002845306	NP_360206
YP_001493569	YP_246257	YP_001499422	AEV92396	YP_001494759	YP_002845309	NP_360209
YP_001493575	YP_246258	YP_001499423	AEV92409	YP_001494788	YP_002845322	NP_360237
YP_001493630	YP_246263	YP_001499424	AEV92430	YP_001494789	YP_002845331	NP_360239
YP_001493641	YP_246268	YP_001499425	AEV92456	YP_001494795	YP_002845344	NP_360258
YP_001493642	YP_246275	YP_001499426	AEV92457	YP_001494819	YP_002845345	NP_360275
YP_001493643	YP_246276	YP_001499427	AEV92469	YP_001494825	YP_002845352	NP_360278
YP_001493664	YP_246284	YP_001499428	AEV92480	YP_001494834	YP_002845354	NP_360282
YP_001493665	YP_246287	YP_001499429	AEV92482	YP_001494849	YP_002845378	NP_360311
YP_001493668	YP_246288	YP_001499431	AEV92542	YP_001494855	YP_002845381	NP_360313
YP_001493671	YP_246322	YP_001499433	AEV92545	YP_001494856	YP_002845390	NP_360314
YP_001493697	YP_246323	YP_001499434	AEV92561	YP_001494860	YP_002845408	NP_360325
YP_001493699	YP_246324	YP_001499435	AEV92565	YP_001494866	YP_002845409	NP_360327
YP_001493729	YP_246325	YP_001499436	AEV92579	YP_001494883	YP_002845435	NP_360345
YP_001493733	YP_246326	YP_001499437	AEV92597	YP_001494885	YP_002845436	NP_360346
YP_001493793	YP_246328	YP_001499438	AEV92601	YP_001494897	YP_002845448	NP_360354
YP_001493817	YP_246330	YP_001499439	AEV92602	YP_001494932	YP_002845458	NP_360369
YP_001493833	YP_246336	YP_001499440	AEV92603	YP_001494935	YP_002845459	NP_360376
YP_001493859	YP_246337	YP_001499444	AEV92604	YP_001494936	YP_002845470	NP_360377
YP_001493860	YP_246342	YP_001499447	AEV92606	YP_001494939	YP_002845517	NP_360378
YP_001493864	YP_246345	YP_001499453	AEV92641	YP_001494966	YP_002845520	NP_360391
YP_001493877	YP_246350	YP_001499462	AEV92642	YP_001494967	YP_002845535	NP_360418
YP_001493878	YP_246351	YP_001499478	AEV92651	YP_001494968	YP_002845538	NP_360421
YP_001493894	YP_246358	YP_001499489	AEV92666	YP_001494969	YP_002845551	NP_360425
YP_001493895	YP_246359	YP_001499512	AEV92668	YP_001494970	YP_002845555	NP_360458
YP_001493900	YP_246360	YP_001499513	AEV92692	YP_001494971	YP_002845573	NP_360461
YP_001493904	YP_246370	YP_001499536	AEV92741	YP_001495002	YP_002845574	NP_360467
YP_001493910	YP_246373	YP_001499558	AEV92763	YP_001495003	YP_002845576	NP_360480
YP_001493924	YP_246375	YP_001499559	AEV92764	YP_001495004	YP_002845596	NP_360503
YP_001493927	YP_246388	YP_001499578	AEV92784	YP_001495005	YP_002845627	NP_360504
YP_001493935	YP_246389	YP_001499579	AEV92788	YP_001495038	YP_002845652	NP_360505
YP_001493936	YP_246390	YP_001499580	AEV92789	YP_001495041	YP_002845699	NP_360506
YP_001493994	YP_246395	YP_001499581	AEV92793	YP_001495042	YP_002845706	NP_360507
YP_001494022	YP_246399	YP_001499588	AEV92794	YP_001495110	YP_002845719	NP_360510
YP_001494082	YP_246401	YP_001499595	AEV92797	YP_001495113	YP_002845737	NP_360541
YP_001494083	YP_246402	YP_001499637	AEV92806	YP_001495127	YP_002845741	NP_360542
YP_001494084	YP_246403	YP_001499653		YP_001495133	YP_002845742	NP_360543
YP_001494085	YP_246404	YP_001499654		YP_001495134	YP_002845746	NP_360544
YP_001494086	YP_246405	YP_001499665		YP_001495160	YP_002845747	NP_360545
YP_001494089	YP_246406	YP_001499669		YP_001495183	YP_002845748	NP_360563
	YP_246408	YP_001499680		YP_001495184	YP_002845749	NP_360566
	YP_246409	YP_001499687		YP_001495215	YP_002845752	NP_360580
	YP_246423	YP_001499703		YP_001495232		NP_360581
	YP_246427	YP_001499714		YP_001495244		NP_360584
	YP_246432	YP_001499723		YP_001495264		NP_360600
	YP_246444	YP_001499732		YP_001495267		NP_360651
	YP_246446	YP_001499737		YP_001495297		NP_360654
	YP_246447	YP_001499739		YP_001495318		NP_360668
	YP_246449	YP_001499785		YP_001495319		NP_360675
	YP_246451	YP_001499806		YP_001495354		NP_360676
	YP_246452	YP_001499825		YP_001495355		NP_360677
	YP_246453	YP_001499826		YP_001495365		NP_360696
	YP_246462	YP_001499832		YP_001495393		NP_360703
	YP_246472	YP_001499835		YP_001495394		NP_360708
	YP_246504	YP_001499839		YP_001495418		NP_360730
	YP_246505	YP_001499840		YP_001495422		NP_360731
	YP_246506	YP_001499844		YP_001495423		NP_360732
	YP_246515			YP_001495428		NP_360761
	YP_246516			YP_001495430		NP_360763
	YP_246523			YP_001495434		NP_360776
	YP_246541			YP_001495438		NP_360793
	YP_246543			YP_001495444		NP_360794
	YP_246547					NP_360803
	YP_246552					NP_360815
	YP_246558					NP_360818
	YP_246564					NP_360824
	YP_246567					NP_360827
	YP_246568					NP_360828
	YP_246570					NP_360829
	YP_246577					NP_360830
	YP_246593					NP_360859
	YP_246603					NP_360860
	YP_246604					NP_360880
	YP_246611					NP_360881
	YP_246612					NP_360884
	YP_246613					NP_360914
	YP_246646					NP_360915
	YP_246655					NP_360925
	YP_246656					NP_360935
	YP_246657					NP_360955
	YP_246658					NP_360956
	YP_246659					NP_360981
	YP_246682					NP_360985
	YP_246700					NP_360986
	YP_246717					NP_360987
	YP_246719					NP_360989
	YP_246720					NP_360990
	YP_246721					NP_360992
	YP_246722					NP_360995
	YP_246723					NP_361003
	YP_246724					NP_361008
	YP_246746
	YP_246748
	YP_246769
	YP_246770
	YP_246785
	YP_246789
	YP_246790
	YP_246791
	YP_246793
	YP_246795
	YP_246796
	YP_246802
	YP_246804
	YP_246808
	YP_246809
	YP_246843
	YP_246848
	YP_246851
	YP_246863
	YP_246878
	YP_246890
	YP_246891
	YP_246896
	YP_246897
	YP_246899
	YP_246904
	YP_246905
	YP_246914
	YP_246923
	YP_246924
	YP_246925
	YP_246926
	YP_246927
	YP_246930
	YP_246931
	YP_246932
	YP_246934
	YP_246935
	YP_246936
	YP_246937
	YP_246938
	YP_246941
	YP_246942
	YP_246943
	YP_246946
	YP_246947
	YP_246949
	YP_246955
	YP_246956
	YP_246966
	YP_246972
	YP_246982
	YP_246983
	YP_246984
	YP_246987
	YP_246991
	YP_246992
	YP_246993
	YP_246996
	YP_246998
	YP_247012
	YP_247013
	YP_247014
	YP_247015
	YP_247018
	YP_247020
	YP_247024
	YP_247059
	YP_247069
	YP_247070
	YP_247074
	YP_247087
	YP_247088
	YP_247102
	YP_247103
	YP_247113
	YP_247115
	YP_247118
	YP_247119
	YP_247153
	YP_247155
	YP_247156
	YP_247178
	YP_247187
	YP_247191
	YP_247197
	YP_247198
	YP_247199
	YP_247218
	YP_247219
	YP_247220
	YP_247221
	YP_247222
	YP_247233
	YP_247234
	YP_247235
	YP_247236
	YP_247241
	YP_247243
	YP_247244
	YP_247256
	YP_247288
	YP_247291
	YP_247293
	YP_247295
	YP_247296
	YP_247302
	YP_247303
	YP_247304
	YP_247324
	YP_247332
	YP_247333
	YP_247338
	YP_247346
	YP_247355
	YP_247359
	YP_247383
	YP_247384
	YP_247385
	YP_247389
	YP_247393
	YP_247394
	YP_247395
	YP_247397
	YP_247400
	YP_247408
	YP_247409
	YP_247410
	YP_247413

## Sheet: Table S2
Table S2 Predicted HGT-derived genes categorized by gene orthology
The first column denotes the IDs of orthologous groups (OGs). The second column denotes the name of each OG summarized from the names of its members. Each row represents the presence and absence of member(s) of an OG in the seven Rickettsia genomes. Empty cell: gene not present; “0”: gene present but not predicted as HGT-derived, “1”: gene present and predicted as HGT-derived, “m/n” (n>=2): n cop…
ID	Orthologous group (OG)	R. akari	R. felis	R. massiliae	R. slovaca	R. rickettsii	R. africae	R. conorii
1	transposase		19/19
2	transposase		17/17
3	transposase IS200-family protein	12/12
4	transposase			11/11
5	ATPase	2/2	2/2	1	2/2	1	1	2/2
7	transposase	0/2	2/2	1	0	0	0/2	0
12	hypothetical protein RC0460	0/2	1	1	1	1	0	0
13	PilT domain-containing protein	0/2	1	1	1	1	1	1
15	hypothetical protein RC0740		1	0	1	2/2	1	1/2
18	transposase		6/6	1
20	nucleotidyltransferase/HEPN domain-containing protein		4/5			0		1
64	Polypeptide deformylase	1	1	1	1	1	1	1
123	nucleotidyltransferase	0	1	1		1/2	1	1
209	antitoxin of toxin-antitoxin system StbD	1	1	1	1	1	1	1
210	toxin of toxin-antitoxin system	1	1	1	1	1	1	1
441	polypeptide deformylase	1	1	1	1	1	1	1
446	biotin-protein ligase	1	0	1	1	1	1	1
464	Iron-sulfur cluster assembly transcription factor IscR	1	1	1	1	1	1	1
493	hypothetical protein	1	1		1	1	1	2/2
510	hypothetical protein RC0820		1	0		0/2	0	0/2
513	hypothetical protein RC0824	0	1	1	1	1	1	1
544	Succinyl-CoA:3-ketoacid-coenzyme A transferase	1	1	1	1	1	1	1
610	antitoxin of toxin-antitoxin	0	1	0	0	0	0	0
634	HicB-like protein	0	1	1	1	1	1	1
650	Periplasmic protein	1	1	1	1	1	1	1
749	Phosphatidylethanolamine-binding protein PEBP	1	1	1	1	1	1	1
788	Na(+)/H(+) antiporter	2/2	1	1		1	1	1
791	ampD protein homolog	1	1	1	1	1	1	1
803	oxidoreductase protein		1	1	1	0/2		1/2
805	transposase		6/6
806	transposase		6/6
809	hypothetical protein RC0070	0	1			0/2	1	0
823	Plasmid maintenance system antidote protein	1	1	1	1	1	1
825	lyase	1	1		1	1	1	1
829	Negative regulator of beta-lactamase expression	0		1	1	1	1	1
834	mutator protein MutT	1	1	1	1		1	1
838	succinate semialdehyde dehydrogenase	1	1	1		1	1	1
842	hypothetical protein RC0754	0	1		1	1	1	1
844	Lysine efflux permease		1	1	1	1	1	1
848	amino acid permease	0/2	1			0	0	0
850	hypothetical protein RC0825		0	1	1	1	0	0
854	Putative DNA alkylation repair enzyme	1	1	1		1	1	1
856	Succinyl-CoA:3-ketoacid-coenzyme A transferase subunit B		1	1	1	1	1	1
857	magnesium/cobalt transporter CorA		1	1	1	1	1	1
858	Regulator of competence-specific genes TfoX	0	1	0		0	1	1
861	toxin of toxin-antitoxin		1	1	1	1	1	1
863	ecotin	1	1		1	1	1	1
864	formamidopyrimidine-DNA glycosylase		1	1	1	1	1	1
867	hypothetical protein	1	1		1	0	1	0
871	lipoyl synthase	1		0	0	0	0	0
874	ABC transporter ATP-binding protein		1	1	1	1	1	1
880	toxin of toxin-antitoxin	0		1	1	1	1	1
881	DNA-damage-inducible protein J		1	1	1	1	1	1
884	toxin of toxin-antitoxin system VapC	0	1	1	1	1		1
887	beta-lactamase	1	1	1	0	0		0
889	O-linked GlcNAc transferase		1	1	1	1		1/2
895	BioC	1	1	1			1	1
900	D-alanyl-D-alanine dipeptidase	0	1			1	1	1
903	metal-dependent hydrolase		1		1	1	1	1
904	ABC transporter ATP-binding protein	1	1			1	1	1
909	Cell filamentation protein Fic			1	1	1	1	1
913	antitoxin of toxin-antitoxin		0	1	1		1	1
914	toxin of toxin-antitoxin system		1		1	1	1	1
917	hypothetical protein RC0749			1	1	1	0	0
918	Acetyltransferase GNAT family protein			1	1	1	1	1
919	transposase			1	1	1	1	1
921	transcriptional regulator		1		1	1	1	1
924	Competence protein F	0		0	1		1	1
925	Methylated-DNA--protein-cysteine methyltransferase		1		1	1	1	1
936	(di)nucleoside polyphosphate hydrolase		1	1		1	1	1
941	putative antitoxin of toxin-antitoxin			1	1	1	0	1
942	RelB		1	1	1	1	1
943	Type I restriction-modification system methyltransferase subunit	1	1		1		1	1
944	alpha-beta hydrolase family esterase	0/2	1			0/2
945	ribose-phosphate pyrophosphokinase	1	1	1		1		1
946	pterin-4-alpha-carbinolamine dehydratase (PHS)	0	1	1	1	0
951	hypothetical protein RF_0552	1	1	1	1	1
953	cytochrome b561 family protein	0	1			0/2		1
957	hypothetical protein RC1157	0		1	1	0		1
960	hypothetical protein RC1178	1	1	1		0		1
971	excinuclease ABC subunit C		1/3		0
975	Response regulator				1	1	1	0
976	Site-specific DNA methylase	1	1			1	1
981	Cation transport regulator ChaB				0	0	1	1
988	hypothetical protein RC1155	0			1	1		0
990	hypothetical protein RC0445		1		1		1	1
992	Acetyltransferase				1	1	1	1
993	Putative nucleic-acid-binding protein, containing PIN domain				1	0	1	1
996	hypothetical protein RF_0707		1		0	0	0
998	DNA-damage-inducible protein J	1	1		0		0
1002	MazG-like protein				1	1	1	1
1007	Ankyrin repeat protein	0	1				0	0
1009	acetyltransferase	0	1		0			0
1010	hypothetical protein RC0944		1		1		1	1
1015	Putative virulence protein		1		1		1	1
1016	queuine tRNA-ribosyltransferase	1			1	0	1
1020	Putative transcriptional regulator				1	1	1	1
1023	lysozyme		0		0		1	1
1024	RelE/StbE family addiction module toxin			1	1	1	1
1025	hypothetical protein RC1349				1	0	1	1
1027	DNA processing protein Smf	1/2	1					0
1028	endo/excinuclease amino terminal domain-containing protein	1	1	1		0
1030	RND efflux transporter	1	1			1		1
1037	acetyltransferase	1	1			1		1
1039	hypothetical protein	0	1			0		0
1042	hypothetical protein RC1094	1	1			1		1
1045	beta-lactamase AmpC	0	1			0		0
1046	prophage antirepressor	0	1					1/2
1049	antitoxin of toxin-antitoxin			1	0	1		1
1055	P pilus assembly protein, chaperone PapD		1	0		0		0
1059	superfamily I DNA/RNA helicase		1			0		1/2
1061	transposase		3/3
1062	hypothetical protein RC0006					1	1	1
1067	Ankyrin repeat protein		1			1	1
1071	ABC transporter ATP-binding protein					1	1	1
1072	hypothetical protein RC0439					1	1	1
1074	Glycerol-3-phosphate cytidyltransferase TagD		1				1	1
1077	Site-specific DNA adenine methylase		1	0			0
1079	Putative acetyltransferase			0			1	0
1083	AAA ATPase					1	1	1
1085	Site-specific DNA methylase					1	1	1
1087	hypothetical protein RC0830		1				0	1
1090	Acetyltransferase				1		1	1
1092	type I restriction enzyme S subunit					1	1	1
1096	cation transport regulator ChaB	1	1			0
1099	hypothetical protein RC0303	0	1					0
1106	RND efflux system, outer membrane protein	1	1					1
1111	multidrug ABC transporter	0	1					1
1122	capsular polysaccharide biosynthesis protein				1	1		1
1125	hypothetical protein RC0496		1			0		0
1126	Ankyrin repeat protein				1	0		0
1128	RND efflux transporter		1			1		1
1129	RND efflux transporter		1			1		1
1132	P pilus assembly protein FimD		1			0		0
1140	methylated-DNA--protein-cysteine methyltransferase		1			1		1
1141	tryptophan repressor binding protein		1			1		1
1145	ATPase		1			0		0
1146	Protein involved in catabolism of external DNA				1	0		0
1147	hypothetical protein RC1120		1		0			0
1148	Putative Zn-dependent hydrolases of the beta-lactamase fold family				1	1		1
1151	beta-lactamase		1			1		1
1152	nucleotidyltransferase/HEPN domain-containing protein		1			0		1
1155	type I restriction enzyme M subunit		1			1		1
1163	transposase			2/2
1164	transposase			2/2
1167	hypothetical protein A1G_03410					1	1
1169	Putative conjugative transfer protein TraD			1			0
1177	toxin of toxin-antitoxin system	1	1
1183	antitoxin of toxin-antitoxin system StbD	0	1
1185	antitoxin of toxin-antitoxin system VapB	0	1
1186	nucleotidyltransferase domain-containing protein		1	1
1190	hypothetical protein RF_1097	0	1
1193	putative phage-like protein	1			0
1196	antitoxin of toxin-antitoxin stability system	0	1
1197	hypothetical protein RF_0507	0	1
1198	ABC transporter ATP-binding protein	0	1
1202	RND family transporter membrane-fusion protein	1	1
1208	hypothetical protein RF_0334	1	1
1211	Fic family protein	0	1
1215	acetyltransferase	0	1
1216	transposase	1		1
1218	transposase	1	1
1220	toxin of toxin-antitoxin system	1	1
1222	hypothetical protein RF_1330	1	1
1229	ATPase	0	1
1230	hypothetical protein A1C_06165	0						1
1232	cytotoxic translational repressor of toxin-antitoxin system RelE	0	1
1233	Phage-related transcriptional regulator	1	1
1237	transcriptional regulator	0	1
1252	ribose-phosphate pyrophosphokinase					1		1
1262	hypothetical protein RC0297				1			1
1265	hypothetical protein A1G_02085					1		1
1269	hypothetical protein RC0477					1		1
1271	RND efflux transporter					1		1
1272	RND efflux transporter					1		1
1275	late-developmental spore coat protein		1					1
1276	hypothetical protein RC0641					1		1
1277	P pilus assembly protein FimD, partial		1					0
1298	hypothetical protein RC0946		1					0
1301	glycosyltransferase		1					0
1305	mannose-1-phosphate guanylyltransferase					1		1
1306	mannose-1-phosphate guanylyltransferase		1					1
1319	hypothetical protein RC1222					0		1
1321	beta-lactamase					1		1
1324	DNA repair protein (RadC)					1		1
1325	DNA repair protein (RadC)					1		1
1338	hypothetical protein RF_0446		1	1
1339	hypothetical protein RF_0561		1			1
1341	chitin binding domain-containing protein		1			0
1343	nucleotidyltransferase substrate binding protein		1	1
1344	toxin of toxin-antitoxin system		1	1
1345	phage-associated protein		1	1
1347	Type I site-specific restriction-modification system, R (restriction) subunit		1			0
1348	integrase		0	1
1350	transcriptional regulator		1			0
1351	Type I restriction-modification system methyltransferase subunit		1			0
1362	Transposase-like protein				0	1
1428	hypothetical protein A1C_01985	1
1447	NADH dehydrogenase subunit C	1
1449	transposase IS982	1
1459	ABC transporter ATP-binding protein	1
1490	hypothetical protein A1C_03940	1
1507	transposase, mutator type	1
1516	succinyl-CoA:3-ketoacid-coenzyme A transferase	1
1523	hypothetical protein A1C_04835	1
1538	mannose-1-phosphate guanylyltransferase	1
1546	hypothetical protein A1C_05675	1
1549	DNA modification methylase	1
1550	DNA modification methylase-like protein	1
1553	hypothetical protein A1C_05905	1
1578	Type I restriction-modification system methyltransferase subunit	1
1579	Type I restriction-modification system methyltransferase subunit	1
1585	toxin of toxin-antitoxin system		1
1589	transposase		1
1591	site-specific DNA methylase		1
1595	sugar kinase		1
1597	hypothetical protein RF_0168		1
1601	transposase		1
1603	protein phosphatase		1
1604	hypothetical protein RF_0260		1
1608	MFS type sugar transporter		1
1609	hypothetical protein RF_0310		1
1611	ankyrin repeat-containing protein		1
1616	hypothetical protein RF_0326		1
1618	DNA-damage-inducible protein J		1
1620	site-specific recombinase		1
1625	transposase		1
1626	hypothetical protein RF_0385		1
1627	hypothetical protein RF_0386		1
1632	chitinase		1
1647	ABC transporter ATP-binding protein, partial		1
1651	biotin synthase		1
1654	hypothetical protein RF_0596		1
1655	alkylated DNA repair protein		1
1665	toxin of toxin-antitoxin system		1
1674	hypothetical protein RF_0754		1
1675	transcription activator		1
1677	metal-dependent hydrolase		1
1679	antitoxin of toxin-antitoxin system Phd		1
1680	hypothetical protein RF_0780		1
1683	DNA primase		1
1685	antitoxin of toxin-antitoxin system Phd		1
1701	hypothetical protein RF_0835		1
1705	hypothetical protein RF_0888		1
1706	hypothetical protein RF_0889		1
1707	cytotoxic translational repressor of toxin-antitoxin system RelE		1
1709	hypothetical protein RF_0907		1
1710	hypothetical protein RF_0908		1
1711	hypothetical protein RF_0909		1
1713	Type I site-specific restriction-modification system, R (restriction) subunit		1
1714	hypothetical protein RF_0925		1
1718	phage-related lysozyme		1
1722	streptomycin 6-kinase		1
1725	ankyrin repeat-containing protein		1
1727	cytotoxic translational repressor of toxin-antitoxin system RelE		1
1728	transposase		1
1729	guanosine polyphosphate pyrophosphohydrolase/synthetase-like protein		1
1734	acetyltransferase		1
1735	small heat shock protein		1
1740	ankyrin repeat-containing protein		1
1742	transposase		1
1746	penicillin acylase		1
1751	hypothetical protein RF_1175		1
1752	hypothetical protein RF_1202		1
1754	hypothetical protein RF_1218		1
1755	hypothetical protein RF_1220		1
1756	HicB family protein		1
1762	cytotoxic translational repressor of toxin-antitoxin system RelE		1
1763	cytotoxic translational repressor of toxin-antitoxin system RelE		1
1764	ATPase		1
1765	hypothetical protein RF_1288		1
1770	hypothetical protein RF_1317		1
1773	growth inhibitor		1
1776	hypothetical protein RMA_0128			1
1783	F pilus assembly protein TraB			1
1785	conjugative transfer protein TraC			1
1786	ATPase family protein			1
1787	conjugal DNA transfer protein TraU			1
1788	conjugative transfer protein TrbC			1
1789	F pilus assembly protein TraF			1
1790	F pilus assembly protein TraH			1
1791	conjugative transfer protein TraG			1
1793	transposase			1
1795	transposase			1
1796	transposase			1
1797	transposase			1
1798	transposase			1
1801	Signal transduction histidine kinase			1
1802	conjugative transfer protein TraN			1
1874	hypothetical protein Rsl_903				1
1971	methylated-DNA--protein-cysteine methyltransferase					1
1972	hypothetical protein A1G_04800					1
1973	hypothetical protein A1G_04810					1
1977	tryptophan repressor binding protein					1
1982	acetyltransferase					1
1991	hypothetical protein A1G_05690					1
2037	Plasmid maintenance system antidote protein						1
2070	multidrug resistance ABC transporter ATP-binding protein							1
2074	hypothetical protein RC0366							1
2083	hypothetical protein RC0476							1
2089	RND efflux transporter							1
2098	hypothetical protein RC0645							1
2107	hypothetical protein RC0739							1
2126	methylated-DNA--protein-cysteine methyltransferase							1
2127	methylated-DNA--protein-cysteine methyltransferase							1
2129	type I restriction enzyme restriction subunit							1
2135	succinyl-CoA:3-ketoacid-coenzyme A transferase							1
2136	tryptophan repressor binding protein							1
2153	alpha-(1,3)-fucosyltransferase							1
2160	hypothetical protein RC1124							1
2169	hypothetical protein RC1190, partial							1
2170	hypothetical protein RC1191, partial							1
2171	hypothetical protein RC1193, partial							1
2187	hypothetical protein RC1352							1

## Sheet: Table S3
Table S3 Prediction results of protein-coding genes in the R. felis genome by multiple methods
The "Query" column denotes the NCBI accession numbers of proteins. The "Best distal match" denotes the name of the organism to which the hit with the highest bit score in the distal group of each gene belong. In another word, this organism represents a putative "donor link", if this gene is horizontally acquired. In the "Prediction results by multiple methods" columns, a "1" indicates that this g…
				Weights				Prediction results by multiple methods
Query	Length (aa)	Protein product	No. of Hits	Self	Close	Distal	Best distal match	HGTector	BBH	DarkHorse	GIST	IslandViewer	Merhej	Le
							Total	256	159	184	171	106	152	11
YP_246017	273	hypothetical protein RF_0001	200	27.27	22.54	48.33	Azospirillum brasilense Sp245
YP_246018	153	thioredoxin	182	19.06	9.96	62.55	Ixodes scapularis (shoulder tick, ...)		1	1
YP_246019	247	O-antigen export system ATP-binding protein RfbE	194	26.34	13.49	50.94	Gluconobacter oxydans H24
YP_246020	258	O-antigen export system permease protein RfbA	192	27.74	14.23	24.06	Lentibacillus sp. Grbi			1
YP_246021	1075	bifunctional glutamate synthase subunit beta/2-polyprenylphenol hydroxylase	161	23.37	18.04	13.4	Nitrosomonas sp. AL212
YP_246022	264	UDP-N-acetylglucosamine acyltransferase	198	27.41	14.39	71.8	Rhodospirillum centenum SW
YP_246023	145	(3R)-hydroxymyristoyl-ACP dehydratase	200	26.26	14.5	84.36	Thalassospira profundimaris WP0211
YP_246024	346	UDP-3-O-[3-hydroxymyristoyl] glucosamine N-acyltransferase	198	27.84	14.08	49.03	Legionella pneumophila subsp. pneumophila
YP_246025	246	alpha-beta hydrolase family esterase	137	6.77	0	18.51	Porphyromonas gingivalis W83	1	1
YP_246026	100	hypothetical protein RF_0010	8	3.21	1.37	0
YP_246027	325	ankyrin repeat-containing protein	22	4.37	0.34	0.09	Rhizopus delemar RA 99-880
YP_246028	325	nifR3 family TIM-barrel protein	199	21.29	30.4	70.54	Rhodospirillum centenum SW
YP_246029	127	hypothetical protein RF_0013	35	12.67	7.41	0.21	Liberibacter crescens BT-1
YP_246030	41	hypothetical protein RF_0014	1	1	0	0
YP_246031	82	antitoxin of toxin-antitoxin system StbD	78	8.5	0.8	19.3	Microcystis sp. T1-4	1	1
YP_246032	92	toxin of toxin-antitoxin system	33	1.99	0.63	8.9	Rickettsiella grylli	1	1
YP_246033	171	hypothetical protein RF_0017	200	24.7	11.43	47.59	Caulobacter segnis ATCC 21756
YP_246034	337	Zinc/manganese ABC transporter substrate binding protein	198	19	10.83	15.69	Ruthia magnifica str. Cm (Calyptogena magnifica)
YP_246035	385	poly(A) polymerase	199	25.13	18.98	34.51	Hirschia baltica ATCC 49814			1
YP_246036	404	ComEC/Rec2-like protein	186	9.77	5.75	22.44	Caenispirillum salinarum AK4
YP_246037	300	ComEC/Rec2-like protein	158	4.37	4.41	9.7	Rhodomicrobium vannielii ATCC 17100
YP_246038	1703	cell surface antigen Sca1	40	9.47	1.13	0
YP_246039	106	hypothetical protein RF_0023	9	5.38	0	0.25	Amoebophilus asiaticus 5a2
YP_246040	399	hypothetical protein RF_0024	28	2.73	1.46	0.87	Hydra magnipapillata
YP_246041	232	hypothetical protein RF_0025	53	12.27	1.85	3.3	Amoebophilus asiaticus 5a2
YP_246042	549	hypothetical protein RF_0026	43	1	1.07	5.84	Amoebophilus asiaticus 5a2						1
YP_246043	164	ATP synthase F0F1 subunit B	56	25.19	12.14	2.12	Oceanibaculum indicum P24
YP_246044	169	ATP synthase F0F1 subunit B'	199	22.63	11.54	26.65	Pelagibacter ubique HTCC1062
YP_246045	74	ATP synthase F0F1 subunit C	197	27.14	28.33	56.85	Trichoplax adhaerens			1
YP_246046	242	ATP synthase F0F1 subunit A	194	27.59	27.93	62.06	Tistrella mobilis KA081020-065
YP_246047	109	hypothetical protein RF_0031	71	20.79	9.49	6.57	Roseovarius sp. 217
YP_246048	278	protein-disulfide isomerase	192	24.82	13.33	26.57	Hoeflea phototrophica DFL-43
YP_246049	177	transcriptional regulator	200	27.11	15.48	69.24	Hyphomonas neptunium ATCC 15444
YP_246050	534	hypothetical protein RF_0034	142	26.5	11.87	20.61	Blastopirellula marina DSM 3645
YP_246051	420	recombination protein F	199	22.96	11.7	43.12	Mesorhizobium alhagi CCNWXJ12-2
YP_246052	262	pyrroloquinoline quinone (coenzyme PQQ) biosynthesis protein C	178	8.23	4.34	32.98	Pelagibacter sp. IMCC9063
YP_246053	61	dihydrofolate reductase FolA	88	16.53	7.42	24.4	Chlamydophila psittaci Cal10
YP_246054	114	dihydrofolate reductase FolA	191	13.1	4.46	43.23	Chlamydophila abortus S26/3
YP_246055	462	folate synthesis bifunctional protein	192	7.84	5.72	36.38	Chlamydophila felis Fe/C-56			1
YP_246056	219	hypothetical protein RF_0040	45	26.61	14.31	0
YP_246057	751	hypothetical protein RF_0041	27	4.43	0.61	0.06	Ixodes scapularis (shoulder tick, ...)
YP_246058	154	hypothetical protein RF_0042	12	5.17	0.49	0
YP_246059	198	Sco2 protein precursor	162	23.3	8.51	25.01	Kazachstania africana CBS 2517
YP_246060	189	hypothetical protein RF_0044	200	27.53	14.06	51.93	Hyphomicrobium sp. MC1
YP_246061	222	hypothetical protein RF_0045	48	26.01	11.19	0.39	Sinorhizobium fredii USDA 257
YP_246062	412	cell surface antigen-like protein Sca10	16	2.32	0	0
YP_246063	492	cell surface antigen-like protein Sca10	64	9.06	0.47	0
YP_246064	107	cell surface antigen-like protein Sca10	47	19.62	2.21	0
YP_246065	193	transposase	152	3.6	2.79	41.63	Cardinium endosymbiont cEper1 of Encarsia pergandiella	1		1			1
YP_246066	266	transposase/IS protein	109	1.54	0	60.03	Accumulibacter phosphatis clade IIA str. UW-1	1	1
YP_246067	147	transposase	145	1.84	0	58.91	Burkholderia multivorans CGD1	1
YP_246068	203	transposase	144	2.6	0	74.64	Burkholderia multivorans CGD2M	1
YP_246069	439	surface antigen	69	26.55	14.96	0.34	Ixodes scapularis (shoulder tick, ...)
YP_246070	188	deoxycytidine triphosphate deaminase	200	27.89	18.24	112.18	Ixodes scapularis (shoulder tick, ...)		1	1
YP_246071	152	preprotein translocase subunit SecB	196	27.28	16.93	61.56	Ahrensia sp. R2A130
YP_246072	237	transcriptional activator protein CzcR	195	27.2	14.53	90.88	Rhodospirillum centenum SW
YP_246073	273	7-cyano-7-deazaguanine reductase	200	25.94	13.5	71.03	Dechloromonas aromatica RCB
YP_246074	186	hypothetical protein RF_0058	200	26.94	20.31	75.61	Parvibaculum lavamentivorans DS-1
YP_246075	465	NAD(P) transhydrogenase subunit beta	191	26.63	11.5	82.63	Legionella drancourtii LLAP12
YP_246076	244	OmpW family outer-membrane protein	199	26.81	12.86	22.8	Brucella abortus bv. 1 str. 9-941
YP_246077	294	S-adenosylmethionine transporter	165	26.23	18.69	25.3	Ixodes scapularis (shoulder tick, ...)		1	1
YP_246078	418	proline/betaine transporter	120	26.3	17.28	19.48	Persephonella marina EX-H1
YP_246079	234	ankyrin repeat-containing protein	36	1.16	0.31	3.84	Otolemur garnettii						1
YP_246080	297	hypothetical protein RF_0064	6	1.52	0.28	0							1
YP_246081	306	transposase	148	3.62	0.86	59.71	Cardinium endosymbiont cEper1 of Encarsia pergandiella	1					1
YP_246082	223	hypothetical protein RF_0066	193	5.47	4.39	40.5	Lawsonia intracellularis PHE/MN1-00
YP_246083	1604	cell surface antigen Sca2	44	12.14	0.97	0
YP_246084	459	cysteinyl-tRNA synthetase	200	26.26	25.87	56.59	Methylosinus trichosporium OB3b
YP_246085	295	30S ribosomal protein S2	195	27.25	14.43	74.19	Acetobacter aceti NBRC 14818
YP_246086	309	elongation factor Ts	199	27.58	14.42	77.17	Rhodopseudomonas palustris DX-1
YP_246087	336	hypothetical protein RF_0071	24	7.34	0.33	0
YP_246088	464	3-deoxy-D-manno-octulosonic-acid transferase	199	25.02	11.77	36.15	Roseovarius nubinhibens ISM
YP_246089	218	hypothetical protein RF_0073	197	27.06	13.68	35.67	Hippea maritima DSM 10411
YP_246090	409	aspartate aminotransferase	198	26.33	15.28	88.39	Ixodes scapularis (shoulder tick, ...)		1	1
YP_246091	334	hypothetical protein RF_0075	76	26.02	16.4	0.37	Legionella longbeachae D-4968
YP_246092	251	VacJ lipoprotein precursor	194	25.93	14.33	37.48	Oceanicaulis sp. HTCC2633
YP_246093	199	hypothetical protein RF_0077	196	27.17	13.64	22.75	Pelagibacter sp. IMCC9063
YP_246094	293	ribose-phosphate pyrophosphokinase	200	5.29	1.46	75.27	Halomonas boliviensis LC1	1
YP_246095	462	alanine racemase	130	17.32	9.25	20.02	Tistrella mobilis KA081020-065
YP_246096	259	ABC transporter permease	197	27.37	21.74	72.7	Thalassospira profundimaris WP0211
YP_246097	252	ribonucleotide ABC transporter ATP-binding protein	197	26.8	20.51	69.09	Parvibaculum lavamentivorans DS-1
YP_246098	82	hypothetical protein RF_0082	41	21.36	10.61	0
YP_246099	97	50S ribosomal protein L28	200	27.56	13.75	76.16	Bartonella grahamii as4aup
YP_246100	78	50S ribosomal protein L31	89	26.87	15	13.15	Methylocella silvestris BL2
YP_246101	212	ribosome biogenesis GTP-binding protein YsxC	199	26.38	14.49	52.59	Gluconacetobacter europaeus LMG 18494
YP_246102	307	acetylglutamate kinase	199	22.45	4.52	22.21	Archaeoglobus fulgidus DSM 4304
YP_246103	95	type IV secretion system protein VirB3	149	27.81	40.4	14.91	Caulobacter crescentus CB15
YP_246104	805	type IV secretion system ATPase VirB4	148	27.94	33.24	23.42	Sphingobium yanoikuyae XLDN2-5
YP_246105	1138	TrbL/VirB6 plasmid conjugative transfer protein	73	22.67	13.33	0.03	Ixodes scapularis (shoulder tick, ...)
YP_246106	672	TrbL/VirB6 plasmid conjugative transfer protein	67	24.54	15.37	0.11	Ixodes scapularis (shoulder tick, ...)
YP_246107	977	TrbL/VirB6 plasmid conjugative transfer protein	50	22.51	12.41	0
YP_246108	890	TrbL/VirB6 plasmid conjugative transfer protein	59	25.86	13.53	0
YP_246109	1155	TrbL/VirB6 plasmid conjugative transfer protein	61	23.15	14.41	0.22	Ixodes scapularis (shoulder tick, ...)
YP_246110	78	antitoxin of toxin-antitoxin system VapB	179	2.47	0	63.68	Cyanothece sp. ATCC 51142	1	1
YP_246111	134	toxin of toxin-antitoxin system	188	2.45	0	79.38	Piscirickettsia salmonis	1	1	1
YP_246112	349	phosphate acetyltransferase	179	3.88	11.79	75.21	Accumulibacter phosphatis clade IIA str. UW-1
YP_246113	407	acetate kinase	167	4.2	10.36	60.05	Accumulibacter phosphatis clade IIA str. UW-1
YP_246114	94	hypothetical protein RF_0098	21	9.76	0	0					1
YP_246115	234	tRNA (guanine-N(1)-)-methyltransferase	199	26.67	26.71	62.18	Hyphomicrobium denitrificans 1NES1				1	1
YP_246116	138	50S ribosomal protein L19	200	26.97	14.61	81.94	Aromatoleum aromaticum EbN1				1	1
YP_246117	250	transposase	166	3.57	1.29	91.61	Cardinium endosymbiont cEper1 of Encarsia pergandiella	1			1	1	1
YP_246118	53	transposase	168	3.9	0.7	93.6	Cardinium endosymbiont cEper1 of Encarsia pergandiella	1			1	1
YP_246119	282	transposase	161	3.95	0.98	73.06	Cardinium endosymbiont cEper1 of Encarsia pergandiella	1			1	1	1
YP_246120	100	preprotein translocase subunit SecG	199	25.23	12.37	41.09	Pseudoalteromonas piscicida JCM 20779				1	1
YP_246121	80	transposase	114	1.99	0.81	67.64	Cardinium endosymbiont cEper1 of Encarsia pergandiella	1			1	1
YP_246122	317	transposase	158	3.89	1.03	73.43	Cardinium endosymbiont cEper1 of Encarsia pergandiella	1			1	1
YP_246123	737	DNA topoisomerase IV subunit A	198	27.1	14.19	84.41	Thalassospira profundimaris WP0211				1
YP_246124	224	hypothetical protein RF_0108	46	26.81	12.05	0.12	Azospirillum lipoferum 4B				1
YP_246125	576	arginyl-tRNA synthetase	200	26.76	19.61	68.52	Pelagibacterium halotolerans B2				1
YP_246126	383	deoxyguanosinetriphosphate triphosphohydrolase-like protein	199	26.93	17.39	67.5	Caenispirillum salinarum AK4				1
YP_246127	150	Iron-sulfur cluster assembly accessory protein	200	20.07	11.07	47.13	Hyphomicrobium sp. MC1				1
YP_246128	1356	hypothetical protein RF_0112, partial	35	2.89	0.39	0.02	Amoebophilus asiaticus 5a2				1
YP_246129	274	2-dehydro-3-deoxyphosphooctonate aldolase	200	26.6	14.07	90.11	Gluconobacter oxydans H24				1
YP_246130	105	hypothetical protein RF_0114	42	22.7	10.11	0					1
YP_246131	555	ABC transporter ATP-binding protein	186	27.64	16.38	84.52	Caenispirillum salinarum AK4				1
YP_246132	286	ParB-like partition proteins	199	25.93	19.03	51.61	Pelagibaca bermudensis HTCC2601				1
YP_246133	255	chromosome partitioning ATPase	198	27.67	28.4	75.37	Azospirillum lipoferum 4B				1
YP_246134	192	16S rRNA methyltransferase GidB	200	24.71	12.69	50.67	Phaeospirillum molischianum DSM 120				1
YP_246135	622	tRNA uridine 5-carboxymethylaminomethyl modification protein GidA	198	26.23	20.07	75.51	Labrenzia alexandrii DFL-11				1
YP_246136	140	nucleoside diphosphate kinase	199	27.45	14.28	95.08	Pseudomonas putida GB-1
YP_246137	429	sugar phosphate permease	198	26.69	14.13	54.38	Anaerobaculum mobile DSM 13181			1				1
YP_246138	498	ADP,ATP carrier protein	42	28.02	12.21	0
YP_246139	299	site-specific DNA adenine methylase	195	1	0	72.49	Hydrogenivirga sp. 128-5-R1-1	1	1	1
YP_246140	224	polypeptide deformylase	187	22.68	0	34.64	Arsenophonus nasoniae	1	1
YP_246141	58	hypothetical protein RF_0125	22	10.87	1.65	0.41	Amoebophilus asiaticus 5a2
YP_246142	248	hypothetical protein RF_0126	18	8.07	1.42	0.11	Desulfotomaculum kuznetsovii DSM 6115
YP_246143	210	tellurite resistance protein-like protein	196	8.07	1.48	59.18	Methanobrevibacter ruminantium M1	1
YP_246144	141	hypothetical protein RF_0128	45	21.83	10.19	0
YP_246145	192	hypothetical protein RF_0129	60	10.02	6.67	8.76	Azospirillum brasilense Sp245
YP_246146	181	CDP-diacylglycerol--glycerol-3-phosphate 3-phosphatidyltransferase	199	27.62	21.7	61.04	Magnetospirillum gryphiswaldense MSR-1
YP_246147	560	inner membrane protein translocase component YidC	199	26.72	15.97	70.71	Oceanibaculum indicum P24
YP_246148	388	hypothetical protein RF_0132	177	26.71	12.79	36.13	Anaerophaga sp. HS1
YP_246149	259	prolipoprotein diacylglyceryl transferase	198	27.03	19.07	70.2	Sinorhizobium fredii USDA 257
YP_246150	407	hypothetical protein RF_0134	198	25.2	16.13	32.7	Azospirillum brasilense Sp245
YP_246151	138	hypothetical protein RF_0135	200	5.97	1.07	81.04	Yersinia enterocolitica subsp. palearctica 105.5R(r)	1
YP_246152	261	succinate dehydrogenase iron-sulfur subunit	199	27.06	23.34	102.41	Hydrocarboniphaga effusa AP103
YP_246153	171	site-specific DNA methylase	156	2.27	1.65	33.98	Borrelia burgdorferi 156a	1					1
YP_246154	105	site-specific DNA methylase	173	9.99	1.74	87.33	Borrelia burgdorferi 156a	1
YP_246155	635	ATP-dependent metalloprotease FtsH	199	27.23	22.05	80.8	Azospirillum sp. B510
YP_246156	430	tRNA(Ile)-lysidine synthetase TilS	190	23.36	18.27	16.69	Roseibium sp. TrichSKD4
YP_246157	171	50S ribosomal protein L9	200	27.11	13.99	52.57	Roseibium sp. TrichSKD4
YP_246158	95	30S ribosomal protein S18	200	27.46	15.36	73.49	Tistrella mobilis KA081020-065
YP_246159	121	30S ribosomal protein S6	200	27.24	15.43	67.33	Gluconobacter oxydans 621H
YP_246160	122	hypothetical protein RF_0144	14	4.97	1.34	0							1
YP_246161	397	acyl-CoA desaturase	194	27.39	13.46	31.98	Pseudoalteromonas sp. BSi20429
YP_246162	389	DNA-binding/iron metalloprotein/AP endonuclease	199	22.38	18.26	60.66	Azospirillum sp. B510			1
YP_246163	163	hypothetical protein RF_0147	32	26.28	1.71	0
YP_246164	257	hypothetical protein RF_0148	17	1.26	0	1.72	Erwinia tasmaniensis Et1/99		1					1
YP_246165	118	ClpB protein	195	23.97	14.64	83.67	Pseudovibrio sp. FO-BEG1
YP_246166	708	ClpB protein	195	24.79	15.75	97.71	Azospirillum brasilense Sp245
YP_246167	388	hypothetical protein RF_0151	13	2.24	1.4	0.1	Cardinium endosymbiont cEper1 of Encarsia pergandiella						1
YP_246168	111	hypothetical protein RF_0152	10	3.61	0.46	0
YP_246169	241	acetoacetyl-CoA reductase	188	11.14	12.18	88.78	Ixodes scapularis (shoulder tick, ...)			1
YP_246170	534	hypothetical protein RF_0154	16	3.19	0.36	0							1
YP_246171	128	hypothetical protein RF_0155	24	10.42	0	0
YP_246172	440	hypothetical protein RF_0156	45	26.56	14.26	0
YP_246173	95	hypothetical protein RF_0157	4	3.15	0	0
YP_246174	317	transposase	160	3.9	1.03	74.36	Cardinium endosymbiont cEper1 of Encarsia pergandiella	1	1
YP_246175	80	transposase	114	1.99	0.81	67.64	Cardinium endosymbiont cEper1 of Encarsia pergandiella	1
YP_246176	108	hypothetical protein RF_0160	3	2.39	0	0
YP_246177	499	ADP,ATP carrier protein	40	28.1	10.28	0
YP_246178	349	Poly-beta-hydroxybutyrate polymerase	184	11.91	9.91	17.43	Magnetospirillum gryphiswaldense MSR-1
YP_246179	392	acetyl-CoA acetyltransferase	194	11.14	11.82	95.3	Paracoccus zeaxanthinifaciens
YP_246180	220	hypothetical protein RF_0164	11	4.07	1.24	0
YP_246181	1028	superfamily I DNA/RNA helicase	191	1.7	1.08	27.93	Desulfovibrio sp. U5L	1
YP_246182	310	sugar kinase	193	1	0	51.36	Bradyrhizobiaceae bacterium SG-6C	1	1
YP_246183	160	hypothetical protein RF_0167	2	1.32	0	0
YP_246184	94	hypothetical protein RF_0168	127	7.3	1.72	39.37	Desulfococcus oleovorans Hxd3	1					1	1
YP_246185	93	hypothetical protein RF_0169	68	18.78	2.33	15.13	Thioalkalivibrio thiocyanoxidans ARh 4	1
YP_246186	439	hypothetical protein RF_0170	26	4.96	0.28	0
YP_246187	313	ACP S-malonyltransferase	200	26.42	14.03	68.29	Aurantimonas manganoxydans SI85-9A1
YP_246188	105	hypothetical protein RF_0172	11	6.68	0.23	0
YP_246189	155	hypothetical protein RF_0173	24	6.15	0.89	0							1
YP_246190	815	ATP-dependent helicase	200	25.39	13.94	35.76	Magnetospirillum magneticum AMB-1
YP_246191	226	Surfeit locus protein 1	199	25.58	11.91	28.42	SAR116 cluster alpha proteobacterium HIMB100
YP_246192	229	DNA polymerase III subunit epsilon	199	26.73	17.47	70.23	Loktanella vestfoldensis SKA53
YP_246193	191	dephospho-CoA kinase	199	24.66	13.05	34.89	Fusobacterium sp. 4_1_13			1
YP_246194	270	hypothetical protein RF_0178	200	25.69	13.19	43.94	Gluconobacter oxydans H24
YP_246195	178	hypothetical protein RF_0179	200	22.34	14.38	32.7	Rhodospirillum centenum SW
YP_246196	152	ribonuclease H	200	27.71	13.95	85.95	Ixodes scapularis (shoulder tick, ...)		1	1
YP_246197	99	hypothetical protein RF_0181	200	25.85	13.37	49.72	Acetobacteraceae bacterium AT-5844
YP_246198	149	ABC transporter substrate binding protein	196	26.89	14.33	55.64	Azospirillum brasilense Sp245
YP_246199	94	hypothetical protein RF_0183	21	4.36	11.77	0							1
YP_246200	150	hypothetical protein RF_0184	25	11.66	4.08	0
YP_246201	176	hypothetical protein RF_0185	18	11.78	0.58	0
YP_246202	436	proline/betaine transporter	143	16.04	8.75	15.8	Amoebophilus asiaticus 5a2
YP_246203	172	guanosine polyphosphate pyrophosphohydrolase/synthetase-like protein SpoT4	74	16.89	8.31	6.24	Clostridium perfringens SM101
YP_246204	56	guanosine polyphosphate pyrophosphohydrolase/synthetase-like protein SpoT4	43	24.93	10.44	0
YP_246205	79	hypothetical protein RF_0189	41	16.23	10.27	0
YP_246206	133	hypothetical protein RF_0190	4	1.53	1.2	0
YP_246207	361	queuine tRNA-ribosyltransferase	191	26.72	14.07	91.64	Thalassospira profundimaris WP0211
YP_246208	706	NAD-dependent DNA ligase LigA	196	25.82	15.07	63.73	Oceanibaculum indicum P24
YP_246209	136	hypothetical protein RF_0193	154	2.19	1.16	72.56	Imtechella halotolerans K1	1	1
YP_246210	256	hypothetical protein RF_0194	200	19.58	0.8	61.65	Magnetospirillum gryphiswaldense MSR-1	1
YP_246211	284	hypothetical protein RF_0195	189	27.35	3.28	30.79	Sphingomonas elodea ATCC 31461	1		1
YP_246212	325	tetraacyldisaccharide 4'-kinase	199	28.52	12.93	39.17	Magnetospirillum magneticum AMB-1
YP_246213	290	lipid A biosynthesis lauroyl acyltransferase	193	27.82	13.31	37.59	Azospirillum brasilense Sp245
YP_246214	155	bacterioferritin comigratory protein	198	28.76	8.21	80.61	Thalassospira xiamenensis M-5 = DSM 17429
YP_246215	94	hypothetical protein RF_0199	5	3.49	0	0
YP_246216	153	hypothetical protein RF_0200	27	20.46	1.11	0.26	Ixodes scapularis (shoulder tick, ...)
YP_246217	95	integration host factor alpha-subunit	196	24.76	10.57	47.3	Desulfotalea psychrophila LSv54
YP_246218	148	hypothetical protein RF_0202	22	12.66	0	0
YP_246219	327	Beta-glucosidase	197	26.32	12.62	48.09	Sphingobium sp. SYK-6
YP_246220	201	guanosine polyphosphate pyrophosphohydrolase/synthetase-like protein	189	23.91	5.56	38.34	Thiothrix nivea DSM 5205			1
YP_246221	1654	outer membrane protein OmpB	84	50.5	13.94	0
YP_246222	744	hypothetical protein RF_0206	69	3.01	1.19	2.05	Geodermatophilus obscurus DSM 43160						1
YP_246223	673	cytochrome c-type biogenesis protein CcmF	196	20.38	11.11	32.97	Celeribacter baekdonensis B30
YP_246224	424	hemolysin-like protein	200	27.11	20.18	57.94	Chelativorans sp. BNC1
YP_246225	619	hypothetical protein RF_0209	44	20.13	6.39	0
YP_246226	221	lipoprotein releasing system ATP-binding protein LolD	197	27.47	13.7	75.76	Caenispirillum salinarum AK4
YP_246227	415	lipoprotein releasing system, transmembrane protein	197	26.82	13.02	63.32	Thalassospira xiamenensis M-5 = DSM 17429
YP_246228	391	bicyclomycin resistance protein	185	24.07	15.05	20.07	Legionella longbeachae NSW150
YP_246229	82	hypothetical protein RF_0213	43	22.93	12.37	0
YP_246230	581	multidrug resistance protein	199	23.64	13.39	47.64	Ixodes scapularis (shoulder tick, ...)
YP_246231	81	hypothetical protein RF_0215	34	10.93	0	5.93	Nitrosococcus oceani ATCC 19707		1
YP_246232	123	hypothetical protein RF_0216	183	22.83	1.67	39.53	Nitrosococcus halophilus Nc4	1
YP_246233	224	trans-regulatory protein ExsB	199	20.85	13.04	83.78	Azospirillum lipoferum 4B
YP_246234	183	ribosomal-protein-alanine acetyltransferase	165	25.19	13.19	36.23	Bacillus sp. 2_A_57_CT2
YP_246235	425	ATP-dependent protease ATP-binding subunit ClpX	200	26.41	14.27	103.55	Phaeobacter gallaeciensis 2.10
YP_246236	154	hypothetical protein RF_0220	188	9.76	1.79	77.61	Rhodanobacter fulvus Jip2	1
YP_246237	431	oxidoreductase protein	178	6.73	0.3	34.75	Legionella drancourtii LLAP12	1	1				1
YP_246238	642	hypothetical protein RF_0222	20	1.99	9.23	0							1
YP_246239	398	hypothetical protein RF_0223	13	1.67	0	1.31	Oscillatoriales cyanobacterium JSC-12		1
YP_246240	304	hypothetical protein RF_0224	16	1.36	0	1.4	Monosiga brevicollis MX1		1
YP_246241	428	hypothetical protein RF_0225	199	25.49	13.68	15.98	Nesterenkonia sp. F
YP_246242	401	ATPase	166	4.48	3.57	23.38	Simkania negevensis Z	1
YP_246243	243	hypothetical protein RF_0227	153	24.48	9.96	14.63	Nematostella vectensis
YP_246244	254	hypothetical protein RF_0228	141	23.59	10.66	12.57	Nematostella vectensis			1
YP_246245	859	valyl-tRNA synthetase	199	23.5	24.14	44.18	Cardinium endosymbiont cEper1 of Encarsia pergandiella						1
YP_246246	313	transposase	87	8.62	2.81	16.69	Salmonella enterica subsp. enterica serovar Tennessee str. CDC07-0191	1
YP_246247	280	4-hydroxybenzoate polyprenyltransferase	197	22.56	16.02	44.99	Ixodes scapularis (shoulder tick, ...)			1
YP_246248	153	hypothetical protein RF_0232	3	1	0.43	0							1
YP_246249	464	proline/betaine transporter	150	21.32	12.1	14.32	Cardinium endosymbiont cEper1 of Encarsia pergandiella			1
YP_246250	206	thymidylate kinase	197	26.95	15.75	50.34	Oceanobacillus iheyensis HTE831			1
YP_246251	512	methionyl-tRNA synthetase	199	26.19	19.83	78.13	Ixodes scapularis (shoulder tick, ...)		1	1
YP_246252	290	deoxyribonuclease, hydrolase	200	24.26	17.73	57.51	Ixodes scapularis (shoulder tick, ...)		1				1
YP_246253	335	hypothetical protein RF_0237	179	4.27	0.94	32.95	Ralstonia sp. 5_7_47FAA	1
YP_246254	425	Poly-beta-hydroxyalkanoate depolymerase	188	5.36	11.72	73.67	Methylobacterium radiotolerans JCM 2831
YP_246255	86	hypothetical protein RF_0239	41	21.8	7.51	0
YP_246256	127	hypothetical protein RF_0240	23	9.98	0.85	0
YP_246257	345	mannose-1-phosphate guanylyltransferase	172	5.91	1.18	47.97	Enterobacter cloacae subsp. cloacae NCTC 9394	1
YP_246258	276	formamidopyrimidine-DNA glycosylase	200	23.95	3.26	76.33	Enterobacter cloacae SCF1	1
YP_246259	248	ubiquinone/menaquinone biosynthesis methyltransferase	198	25.96	15.24	77.89	Ixodes scapularis (shoulder tick, ...)		1	1
YP_246260	478	2-polyprenylphenol 6-hydroxylase	200	25.66	18.11	49.64	Thalassospira xiamenensis M-5 = DSM 17429
YP_246261	148	hypothetical protein RF_0245	18	7.31	0	0
YP_246262	593	hypothetical protein RF_0246	9	1.56	1.59	0
YP_246263	380	ATPase	140	16.37	2.26	42.33	Simkania negevensis Z	1
YP_246264	447	GTP-binding protein EngA	171	27.22	15.15	55.24	Ixodes scapularis (shoulder tick, ...)			1
YP_246265	137	hypothetical protein RF_0249	34	14.37	3.61	0
YP_246266	260	exodeoxyribonuclease III	199	27.12	25.81	47.92	Ixodes scapularis (shoulder tick, ...)		1	1
YP_246267	360	hypothetical protein RF_0251	30	5.56	1.55	1.71	Synechococcus sp. CC9311
YP_246268	144	hypothetical protein RF_0252	154	9.94	2.57	25.15	Glaciecola punicea DSM 14233 = ACAM 611	1
YP_246269	462	exodeoxyribonuclease VII large subunit	198	26.41	13.58	57.1	Bradyrhizobiaceae bacterium SG-6C
YP_246270	713	organic solvent tolerance protein	194	26.09	12.67	14.97	Oceanibaculum indicum P24
YP_246271	296	hypothetical protein RF_0255	68	26.68	12.9	2.25	Rhodospirillum rubrum ATCC 11170
YP_246272	243	dimethyladenosine transferase	198	25.58	14.41	60.06	Ixodes scapularis (shoulder tick, ...)		1
YP_246273	80	hypothetical protein RF_0257	41	16.73	10.91	0
YP_246274	176	hypothetical protein RF_0258	19	11.89	0.59	0
YP_246275	253	protein phosphatase	193	1	0.69	102.3	Asticcacaulis biprosthecum C19	1		1
YP_246276	213	hypothetical protein RF_0260	71	2.55	0	20.22	Paramecium tetraurelia strain d4-2	1		1
YP_246277	42	hypothetical protein RF_0261	5	3.89	0.88	0
YP_246278	70	cold shock-like protein	139	27.05	13.89	52.65	Caulobacter sp. AP07
YP_246279	78	ATP-dependent RNA helicase RhlE	198	22.96	11.45	68.95	Ixodes scapularis (shoulder tick, ...)
YP_246280	353	ATP-dependent RNA helicase RhlE	196	26.9	17.13	50.98	Ixodes scapularis (shoulder tick, ...)			1
YP_246281	319	AmpG protein	147	26.6	11.45	18.49	Corallococcus coralloides DSM 2259
YP_246282	406	ankyrin repeat-containing protein	7	1	0.07	0.35	Brachyspira hyodysenteriae WA1
YP_246283	190	NifU-like domain-containing protein	193	25.41	14.43	73.52	Ixodes scapularis (shoulder tick, ...)		1	1
YP_246284	162	ecotin	199	10.87	0.95	73.46	Xenorhabdus bovienii SS-2004	1
YP_246285	303	hypothetical protein RF_0269	26	10.73	0.26	0
YP_246286	452	cell division protein FtsZ	190	27.69	29.82	45.58	SAR116 cluster alpha proteobacterium HIMB100
YP_246287	141	toxin of toxin-antitoxin system	107	13.78	0.42	19	Halothece sp. PCC 7418	1	1
YP_246288	82	antitoxin of toxin-antitoxin system Phd	72	18.67	1.59	14.23	Gloeobacter violaceus PCC 7421	1
YP_246289	461	fumarate hydratase	183	27.36	25.84	76.64	Ixodes scapularis (shoulder tick, ...)			1
YP_246290	150	hypothetical protein RF_0274	32	25.56	1.48	0
YP_246291	240	tRNA/rRNA methyltransferase	199	26.55	23.26	41.41	Ixodes scapularis (shoulder tick, ...)			1
YP_246292	394	elongation factor Tu	192	34.64	16.41	114.32	Ixodes scapularis (shoulder tick, ...)			1
YP_246293	105	30S ribosomal protein S10	199	27.27	14.74	105.93	Ixodes scapularis (shoulder tick, ...)		1	1
YP_246294	215	50S ribosomal protein L3	200	27.62	15.8	92.14	Pseudovibrio sp. FO-BEG1
YP_246295	207	50S ribosomal protein L4	195	27.34	17.39	64.94	Ixodes scapularis (shoulder tick, ...)		1	1
YP_246296	98	50S ribosomal protein L23	200	27.29	15.25	73.92	Bartonella sp. 1-1C
YP_246297	273	50S ribosomal protein L2	199	27.63	17.15	100.61	Ixodes scapularis (shoulder tick, ...)			1
YP_246298	92	30S ribosomal protein S19	199	27.92	16.34	121.86	Phyllobacterium sp. YR531
YP_246299	119	50S ribosomal protein L22	199	27.41	16.19	79.52	Commensalibacter intestini A911
YP_246300	217	30S ribosomal protein S3	200	27.79	15.43	80.93	Desulfitobacterium dehalogenans ATCC 51507			1
YP_246301	136	50S ribosomal protein L16	200	27.73	16.18	104.1	Maricaulis maris MCS10
YP_246302	71	50S ribosomal protein L29	196	27.77	14.44	64.7	Eubacterium cylindroides T2-87
YP_246303	82	30S ribosomal protein S17	199	26.26	15.02	92.5	Tistrella mobilis KA081020-065
YP_246304	122	50S ribosomal protein L14	200	27.69	16.32	113.36	Thioalkalivibrio sp. K90mix
YP_246305	109	50S ribosomal protein L24	198	27.08	11.45	96.82	Alicyclobacillus acidocaldarius LAA1			1
YP_246306	179	50S ribosomal protein L5	200	27.38	14.32	104.15	Ixodes scapularis (shoulder tick, ...)			1
YP_246307	101	30S ribosomal protein S14	198	27.58	16.68	82.3	Azorhizobium caulinodans ORS 571
YP_246308	132	30S ribosomal protein S8	200	27.88	15.86	78.35	Roseomonas cervicalis ATCC 49957
YP_246309	177	50S ribosomal protein L6	200	27.53	15.26	75.97	Thiomicrospira crunogena XCL-2
YP_246310	118	50S ribosomal protein L18	200	26.44	14.59	83.64	Bacillus megaterium QM B1551			1
YP_246311	176	30S ribosomal protein S5	200	27.56	15.1	84.91	Parvibaculum lavamentivorans DS-1
YP_246312	74	50S ribosomal protein L30	199	22.62	11.77	71.83	Caenispirillum salinarum AK4
YP_246313	153	50S ribosomal protein L15	200	24.88	13.21	69.3	Labrenzia aggregata IAM 12614
YP_246314	433	preprotein translocase subunit SecY	199	26.77	17.36	86.93	Oceanibaculum indicum P24
YP_246315	212	adenylate kinase	200	27.41	13.6	66.03	Dictyoglomus thermophilum H-6-12			1
YP_246316	125	30S ribosomal protein S13	197	27.58	17.1	96.34	Gluconobacter morbifer G707
YP_246317	127	30S ribosomal protein S11	198	27.91	14.95	90.41	Oceanicaulis sp. HTCC2633
YP_246318	340	DNA-directed RNA polymerase subunit alpha	200	27.55	14.49	93.97	Oceanibaculum indicum P24
YP_246319	126	50S ribosomal protein L17	200	27.57	15.41	99.03	Thalassospira profundimaris WP0211
YP_246320	90	30S ribosomal protein S20	200	26.57	15.38	68.34	Rhodomicrobium vannielii ATCC 17100				1	1
YP_246321	140	guanosine polyphosphate pyrophosphohydrolase/synthetase-like protein	56	19.55	9.83	2.67	Streptomyces sviceus ATCC 29083				1	1
YP_246322	266	transposase/IS protein	109	1.54	0	60.03	Accumulibacter phosphatis clade IIA str. UW-1	1	1		1	1
YP_246323	147	transposase	145	1.84	0	58.9	Burkholderia multivorans CGD1	1			1	1
YP_246324	203	transposase	144	2.6	0	74.64	Burkholderia multivorans CGD2M	1			1	1
YP_246325	425	MFS type sugar transporter	187	1	0	43.34	Legionella pneumophila subsp. pneumophila	1		1	1	1
YP_246326	706	hypothetical protein RF_0310	48	1	0.17	9.44	Cyanothece sp. PCC 7424	1	1	1	1	1
YP_246327	87	hypothetical protein RF_0311	56	20.61	1.04	7.73	Synechococcus sp. WH 5701				1	1
YP_246328	94	hypothetical protein RF_0312	90	14.34	0	22.78	Thioalkalimicrobium aerophilum AL3	1	1		1	1
YP_246329	92	hypothetical protein RF_0313	101	1	6.17	22.92	Burkholderia pseudomallei BPC006		1		1	1
YP_246330	227	ankyrin repeat-containing protein	121	1.12	1.81	13.82	Persephonella marina EX-H1	1			1	1	1
YP_246331	126	hypothetical protein RF_0315	1	1	0	0					1	1
YP_246332	85	hypothetical protein RF_0316	4	1	1.19	0					1	1	1
YP_246333	216	hypothetical protein RF_0317	1	1	0	0					1	1
YP_246334	352	hypothetical protein RF_0318	1	1	0	0					1	1
YP_246335	333	cell surface antigen-like protein Sca11	51	15.76	3.11	0					1	1
YP_246336	317	transposase	160	3.9	1.03	74.36	Cardinium endosymbiont cEper1 of Encarsia pergandiella	1	1		1	1
YP_246337	80	transposase	89	2.6	0.79	48.9	Cardinium endosymbiont cEper1 of Encarsia pergandiella	1			1	1
YP_246338	382	transporter	174	6.82	5.66	18.87	Lawsonia intracellularis PHE/MN1-00		1		1
YP_246339	61	hypothetical protein RF_0323	40	26.36	9.27	0.41	Asticcacaulis excentricus CB 48				1
YP_246340	175	peptide deformylase	200	26.69	21.99	60.99	Ixodes scapularis (shoulder tick, ...)		1	1	1
YP_246341	303	methionyl-tRNA formyltransferase	198	26.6	15.31	63.08	Gluconobacter oxydans 621H				1
YP_246342	84	hypothetical protein RF_0326	185	1	0	57.91	Chamaesiphon minutus PCC 6605	1	1		1
YP_246343	124	hypothetical protein RF_0327	7	1.24	0	1.04	Desulfovibrio desulfuricans subsp. desulfuricans str. ATCC 27774				1
YP_246344	350	ATPase n2B	199	23.53	13.07	43.64	Rhodospirillum centenum SW				1
YP_246345	234	nucleotidyltransferase domain-containing protein	160	3.83	0.5	22.72	Acidaminococcus fermentans DSM 20731	1		1
YP_246346	367	S-adenosylmethionine--tRNA ribosyltransferase-isomerase	200	21.45	11.41	60.82	Caulobacter crescentus CB15
YP_246347	589	multidrug ABC transporter ATP-binding protein	146	27.52	17.35	29.13	Ixodes scapularis (shoulder tick, ...)
YP_246348	90	hypothetical protein RC0287	43	27.5	13.55	0
YP_246349	456	cytochrome d ubiquinol oxidase subunit I	199	26.92	15.64	87.61	Desulfobacterium autotrophicum HRM2
YP_246350	89	hypothetical protein RF_0334	191	1	0	103.47	Syntrophus aciditrophicus SB	1	1
YP_246351	86	DNA-damage-inducible protein J	195	1.82	0	68.76	Methylomirabilis oxyfera	1	1
YP_246352	339	cytochrome d ubiquinol oxidase subunit II	188	26.86	15.19	73.61	Vibrio cholerae RC27
YP_246353	283	Beta 1,4 glucosyltransferase	185	25.3	12.48	33.8	Vibrio cholerae RC27
YP_246354	412	Zn-dependent peptidase	199	23.99	18.54	55.42	Ixodes scapularis (shoulder tick, ...)			1
YP_246355	236	phosphoribosylaminoimidazole-succinocarboxamide synthase	199	26.47	14.6	64.56	Vibrio cholerae RC27
YP_246356	533	hypothetical protein RF_0340	34	27.41	1.82	0					1	1
YP_246357	107	integrase-like protein	34	1.79	1.12	6.69	Thiorhodovibrio sp. 970				1	1	1
YP_246358	203	transposase	144	2.6	0	74.64	Burkholderia multivorans CGD2M	1			1	1
YP_246359	147	transposase	145	1.84	0	58.91	Burkholderia multivorans CGD1	1			1	1
YP_246360	266	transposase/IS protein	109	1.54	0	60.03	Accumulibacter phosphatis clade IIA str. UW-1	1	1		1	1
YP_246361	388	hypothetical protein RF_0345	22	3.86	0.2	0					1	1
YP_246362	475	hypothetical protein RF_0346	43	16.76	8.28	0.38	Dictyostelium fasciculatum				1	1
YP_246363	118	ribonuclease P	130	22.68	12.52	20.45	Leptolyngbya sp. PCC 7376				1	1
YP_246364	44	50S ribosomal protein L34	200	27.55	17.48	114.87	Sphingobium yanoikuyae XLDN2-5				1	1
YP_246365	117	50S ribosomal protein L20	200	27.2	29.37	83.26	Oceanibaculum indicum P24				1	1
YP_246366	68	50S ribosomal protein L35	199	27.79	21.33	82.55	Microvirga sp. WSM3557				1	1
YP_246367	225	organic radical activating protein	200	26.19	13.64	36.26	Azospirillum brasilense Sp245
YP_246368	203	50S ribosomal protein L25	200	25.93	17.02	51.11	Azospirillum sp. B510
YP_246369	185	peptidyl-tRNA hydrolase	200	24.26	15.71	64.2	Liberibacter solanacearum CLso-ZC1
YP_246370	142	acetyltransferase	170	9.58	2.4	38.37	Parachlamydia acanthamoebae str. Hall's coccus	1
YP_246371	365	GTP-dependent nucleic acid-binding protein EngD	199	26.73	18.97	90.53	Ixodes scapularis (shoulder tick, ...)		1	1
YP_246372	84	hypothetical protein RF_0356	18	5.27	2.67	0.9	Rhizobium sp. CF142
YP_246373	113	hypothetical protein RF_0357	112	8.54	2.06	30.92	Bacteroides thetaiotaomicron VPI-5482	1
YP_246374	405	bicyclomycin resistance protein	195	7.54	12.28	41.95	Leuconostoc kimchii IMSNU 11154			1				1
YP_246375	527	site-specific recombinase	179	1.15	0.92	12.62	Elusimicrobium minutum Pei191	1			1		1
YP_246376	549	patatin-like phospholipase	133	10.96	5.42	6.35	Cyanothece sp. PCC 7424				1
YP_246377	106	hypothetical protein RF_0361	20	17.34	0	0					1
YP_246378	484	hypothetical protein RF_0362	21	4.11	0.46	0					1
YP_246379	215	hypothetical protein RF_0363	51	6.31	0.87	2.74	Dictyostelium discoideum AX4				1		1
YP_246380	463	chromosome replication initiator DnaA	189	36.01	29.79	46.83	Phaeospirillum molischianum DSM 120				1
YP_246381	123	rhodanese-related sulfurtransferase	192	27.34	10.9	49.58	Phaeospirillum molischianum DSM 120				1
YP_246382	87	hypothetical protein RF_0366	199	29.34	22.17	46.79	Hirschia baltica ATCC 49814				1
YP_246383	1142	transcription-repair coupling factor	197	26.71	12.53	58.2	Parvularcula bermudensis HTCC2503				1
YP_246384	530	UDP-N-acetylmuramoylalanyl-D-glutamate--2,6-diaminopimelate ligase	196	22.65	11.25	39.26	Beijerinckia indica subsp. indica ATCC 9039				1
YP_246385	449	UDP-N-acetylmuramoylalanyl-D-glutamyl-2, 6-diaminopimelate--D-alanyl-D-alanyl ligase	197	26.73	13.39	42.65	Rhizobium leguminosarum bv. trifolii WSM2012				1
YP_246386	361	phospho-N-acetylmuramoyl-pentapeptide-transferase	198	29.42	15.72	83.98	Tistrella mobilis KA081020-065				1
YP_246387	529	Actin polymerization protein RickA	35	20.38	1.89	0					1
YP_246388	196	tryptophan repressor binding protein	173	2.47	1.56	69.18	Ruegeria sp. TM1040	1			1		1
YP_246389	211	succinyl-CoA:3-ketoacid-coenzyme A transferase subunit B	198	20.68	1.67	112.7	Acidocella sp. MX-AZ02	1			1
YP_246390	232	succinyl-CoA:3-ketoacid-coenzyme A transferase	189	19.73	0.89	112.78	Pseudovibrio sp. JE062	1			1
YP_246391	280	hypothetical protein RF_0375	13	4.27	1.51	0.13	Simkania negevensis Z				1
YP_246392	62	hypothetical protein RF_0376	7	4.66	1.78	0					1
YP_246393	212	hypothetical protein RF_0377	2	1.16	0	0					1	1
YP_246394	707	ATP-dependent DNA helicase RecG	198	25	14.44	48.56	Magnetospirillum gryphiswaldense MSR-1				1	1
YP_246395	281	transposase	122	2.45	0.22	20.39	Burkholderia xenovorans LB400	1	1		1	1	1	1
YP_246396	167	guanosine polyphosphate pyrophosphohydrolase/synthetase-like protein	81	11.86	6.42	7.06	Alkaliphilus oremlandii OhILAs				1	1	1
YP_246397	1179	guanosine polyphosphate pyrophosphohydrolase/synthetase-like protein	62	1.85	0.39	7.39	Trichomonas vaginalis G3		1		1	1
YP_246398	121	transposase	34	1.98	1.43	7.64	Trichodesmium erythraeum IMS101		1	1	1	1	1
YP_246399	155	transposase	39	1.8	1.89	12.98	Trichodesmium erythraeum IMS101	1			1	1	1
YP_246400	235	guanosine polyphosphate pyrophosphohydrolase/synthetase-like protein	75	13.89	7.7	7.05	Chromohalobacter salexigens DSM 3043				1	1	1
YP_246401	142	hypothetical protein RF_0385	174	3.22	1.85	37.34	Populus trichocarpa (black cottonwood, ...)	1			1	1
YP_246402	149	hypothetical protein RF_0386	75	2.67	1.86	12.99	Spirosoma linguale DSM 74	1			1	1	1
YP_246403	78	transposase	118	2.7	1.2	51.8	Haliangium ochraceum DSM 14365	1			1	1
YP_246404	266	transposase/IS protein	109	1.54	0	60.03	Accumulibacter phosphatis clade IIA str. UW-1	1	1		1	1
YP_246405	147	transposase	145	1.84	0	58.9	Burkholderia multivorans CGD1	1			1	1
YP_246406	203	transposase	144	2.6	0	74.64	Burkholderia multivorans CGD2M	1			1	1
YP_246407	397	major facilitator superfamily permease	140	13.46	6.6	13.54	Amoebophilus asiaticus 5a2				1	1	1
YP_246408	317	transposase	157	3.88	1.02	72.45	Cardinium endosymbiont cEper1 of Encarsia pergandiella	1			1	1	1
YP_246409	80	transposase	89	2.6	0.79	48.9	Cardinium endosymbiont cEper1 of Encarsia pergandiella	1			1	1	1
YP_246410	45	major facilitator transporter	46	22.64	10.84	0					1	1
YP_246411	448	hypothetical protein RF_0395	29	7.13	0.26	0					1	1
YP_246412	77	hypothetical protein RF_0396	30	20.91	3.38	0					1	1
YP_246413	276	MFS type sugar transporter	50	13.58	6.31	0.57	Amoebophilus asiaticus 5a2				1	1
YP_246414	67	MFS type sugar transporter	49	19.02	8.64	0.97	Amoebophilus asiaticus 5a2				1	1
YP_246415	79	MFS type sugar transporter	114	25.16	12.83	23.75	Amoebophilus asiaticus 5a2
YP_246416	222	hypothetical protein RF_0400	200	26.53	19.49	29.59	Oceanicola batsensis HTCC2597
YP_246417	351	permease PerM-like protein	199	27.07	14.4	41.2	Azospirillum sp. B510
YP_246418	179	heat shock protein GrpE	199	27.13	12.37	53.06	Ixodes scapularis (shoulder tick, ...)		1	1
YP_246419	239	ribonuclease PH	200	27.04	15.03	92.44	Agrobacterium radiobacter K84
YP_246420	91	hypothetical protein RF_0404	9	7.39	0	0
YP_246421	102	hypothetical protein RF_0405	5	1.97	1.29	0							1
YP_246422	178	hypothetical protein RF_0406	16	10.36	1.57	0
YP_246423	644	glycosyltransferase	185	1.42	3.53	36.46	Clostridium sp. MSTE9	1					1
YP_246424	95	co-chaperonin GroES	137	27.83	16.74	65.15	Rhizobium etli CFN 42
YP_246425	547	molecular chaperone GroEL	151	27.17	17.51	69.72	Ixodes scapularis (shoulder tick, ...)		1	1
YP_246426	134	guanosine polyphosphate pyrophosphohydrolase/synthetase-like protein	117	11.59	12.46	41.61	Rhodospirillum rubrum ATCC 11170
YP_246427	442	chitinase	190	1	0	74.68	Citrobacter rodentium ICC168	1	1
YP_246428	178	hypothetical protein RF_0412	33	27.44	3.21	0
YP_246429	463	glutamyl-tRNA synthetase	195	27.22	15.26	76.37	Ixodes scapularis (shoulder tick, ...)		1	1
YP_246430	244	3-demethylubiquinone-9 3-methyltransferase	200	24.57	18.84	59.34	Hirschia baltica ATCC 49814
YP_246431	253	Zinc/manganese ABC transporter permease protein	200	22.49	13.03	39.8	Cellvibrio sp. BR
YP_246432	111	hypothetical protein RF_0416	192	13.22	0	54.26	Collimonas fungivorans Ter331	1	1
YP_246433	1140	acylglycerophosphoethanolamine acyltransferase	199	26.55	15.11	47.46	Nitrosomonas eutropha C91
YP_246434	514	propionyl-CoA carboxylase subunit beta	197	27.64	20.7	98.98	Ixodes scapularis (shoulder tick, ...)			1
YP_246435	665	Acetyl-CoA carboxylase, biotin carboxylase	198	27.71	14.96	77.59	Ixodes scapularis (shoulder tick, ...)		1	1
YP_246436	41	hypothetical protein RF_0420	4	3.32	0	0
YP_246437	175	hypothetical protein RF_0421	32	4.94	0	1.67	Thiovulum sp. ES		1
YP_246438	412	hypothetical protein RF_0422	4	1.15	0.73	0
YP_246439	1094	isoleucyl-tRNA synthetase	196	25.83	26.12	57.98	Ixodes scapularis (shoulder tick, ...)		1
YP_246440	90	excinuclease ABC subunit C	137	7.01	4.18	73.65	Rhodopseudomonas palustris BisA53						1
YP_246441	209	hypothetical protein RF_0425	196	25.08	16.31	26.59	Rhodospirillum centenum SW
YP_246442	66	30S ribosomal protein S21	148	27.65	14.73	44.26	Roseobacter sp. GAI101
YP_246443	599	nitrogen regulation protein NtrY	130	27	15.96	11.32	Pelagibacter sp. IMCC9063
YP_246444	291	acetyltransferase	194	5.5	1.54	92.07	Sinorhizobium meliloti 1021	1	1	1
YP_246445	138	lipoprotein	34	1	0.92	6.05	Bacteroides coprocola DSM 17136
YP_246446	130	hypothetical protein RF_0430	113	3.79	0	36.07	Desulfovibrio africanus str. Walvis Bay	1
YP_246447	199	hypothetical protein RF_0431	142	6.92	0	55.96	Desulfovibrio africanus str. Walvis Bay	1	1
YP_246448	49	hypothetical protein RF_0432	62	5.81	9.23	25.7	Reinekea blandensis MED297
YP_246449	319	magnesium/cobalt transporter CorA	134	23.39	1.75	35.62	Thalassospira xiamenensis M-5 = DSM 17429	1
YP_246450	185	hypothetical protein RF_0434	26	9.5	0.44	0							1
YP_246451	203	transposase	130	2.6	0	67.11	Burkholderia multivorans CGD2M	1	1				1
YP_246452	147	transposase	145	1.84	0	58.9	Burkholderia multivorans CGD1	1					1
YP_246453	266	transposase/IS protein	109	1.54	0	60.03	Accumulibacter phosphatis clade IIA str. UW-1	1	1				1
YP_246454	243	guanosine polyphosphate pyrophosphohydrolase/synthetase-like protein	54	17.37	8.84	1.88	Roseibium sp. TrichSKD4						1
YP_246455	435	MFS type sugar transporter	136	15.17	8	12.48	Amoebophilus asiaticus 5a2						1
YP_246456	238	guanosine polyphosphate pyrophosphohydrolase/synthetase-like protein	70	13.54	7.35	6.25	Methylocella silvestris BL2
YP_246457	435	MFS type sugar transporter	136	15.83	7.96	13.38	Amoebophilus asiaticus 5a2						1
YP_246458	224	hypothetical protein RF_0442	2	1	0.52	0							1
YP_246459	323	hypothetical protein RF_0443	15	1.17	2.66	0							1
YP_246460	349	hypothetical protein RF_0444	77	1.12	0.1	7.53	Crinalium epipsammum PCC 9333
YP_246461	136	hypothetical protein RF_0445	5	1	0	0.92	Oceanibaculum indicum P24		1
YP_246462	160	hypothetical protein RF_0446	157	2.17	0	53.65	Paenibacillus elgii B69	1	1	1
YP_246463	620	NACHT domain-containing protein	88	2.73	1.08	4.75	Tetrahymena thermophila						1
YP_246464	473	hypothetical protein RF_0448	18	2.69	0.56	0							1
YP_246465	332	hypothetical protein RF_0449	19	4.3	0.71	0
YP_246466	233	guanosine polyphosphate pyrophosphohydrolase/synthetase-like protein	56	18.58	9.28	2.43	Bradyrhizobium japonicum
YP_246467	143	MFS type sugar transporter	48	11.61	5.49	0.45	Amoebophilus asiaticus 5a2
YP_246468	240	MFS type sugar transporter	142	16.92	8.75	24.75	Amoebophilus asiaticus 5a2
YP_246469	390	rod shape-determining protein RodA	200	24.18	17.59	53.64	Phaeospirillum molischianum DSM 120
YP_246470	692	oligopeptidase B	198	23.99	13.91	56.71	Ixodes scapularis (shoulder tick, ...)		1	1
YP_246471	510	monovalent cation/H+ antiporter subunit D	193	22.2	11.7	11.75	Tistrella mobilis KA081020-065
YP_246472	134	toxin of toxin-antitoxin system VapC	181	20.11	2.75	32.48	Olsenella sp. oral taxon 809 str. F0356	1
YP_246473	103	antitoxin of toxin-antitoxin system VapB	30	21.72	2.32	0
YP_246474	487	monovalent cation/H+ antiporter subunit D	189	25.82	19.25	27.35	Ixodes scapularis (shoulder tick, ...)			1
YP_246475	40	hypothetical protein RF_0459	4	3.21	0	0
YP_246476	428	monovalent cation/H+ antiporter subunit D	195	22.51	17.19	20.44	Ixodes scapularis (shoulder tick, ...)
YP_246477	120	monovalent cation/H+ antiporter subunit C	197	24	22.4	43.11	Rhodobacteraceae bacterium HTCC2150
YP_246478	250	VirB9 protein	130	27.81	25.91	14.76	Burkholderia sp. YI23
YP_246479	232	VirB8 protein	64	28.79	14.06	0.34	Rhodobacter sphaeroides ATCC 17025
YP_246480	59	hypothetical protein RF_0464	40	21.74	11.59	0
YP_246481	243	VirB8 protein	163	24.93	22.35	12.02	Ochrobactrum intermedium LMG 3301
YP_246482	158	VirB9 protein precursor	117	26.28	25.99	9.73	Xanthomonas axonopodis pv. citri str. 306
YP_246483	481	VirB10 protein	168	24	16.66	9.05	Sinorhizobium medicae WSM419				1
YP_246484	334	type IV secretion system ATPase VirB11	177	29.23	52.65	28.56	Ochrobactrum anthropi ATCC 49188				1
YP_246485	591	type IV secretion system protein VirB8	160	29.63	35.42	18.74	Trichoplax adhaerens				1
YP_246486	470	guanosine pentaphosphate phosphohydrolase	200	26.71	14.77	21.64	Sphingobium yanoikuyae ATCC 51230				1
YP_246487	385	Phage portal protein	194	2.39	12.02	54.22	Bradyrhizobiaceae bacterium SG-6C				1
YP_246488	95	hypothetical protein RF_0472	3	1	1.17	0					1		1
YP_246489	166	cell surface antigen-like protein Sca7	3	1.56	0	0					1
YP_246490	880	cell surface antigen-like protein Sca7	17	1.27	1.66	0					1
YP_246491	508	cell surface antigen-like protein Sca7	55	4.04	3.58	0					1
YP_246492	802	cell surface antigen-like protein Sca7	87	6.84	5.38	0.04	Arcobacter sp. L				1
YP_246493	721	cell surface antigen-like protein Sca7	84	6.21	6.27	0					1
YP_246494	103	cell surface antigen-like protein Sca7, partial	87	29.48	12.91	0					1
YP_246495	368	hypothetical protein RF_0479	177	3.21	6.07	35.71	Rhodobacter sphaeroides ATCC 17025
YP_246496	294	hypothetical protein RF_0480	46	23.85	11.13	0.26	Parachlamydia acanthamoebae UV-7
YP_246497	281	hypothetical protein RF_0481	48	26.21	12.71	0.47	Parachlamydia acanthamoebae UV-7
YP_246498	258	3'(2'),5'-bisphosphate nucleotidase	187	24.92	12.7	44.86	Zymomonas mobilis subsp. pomaceae ATCC 29192
YP_246499	886	DNA mismatch repair protein MutS	197	26.74	14.56	60.06	Ixodes scapularis (shoulder tick, ...)
YP_246500	83	hypothetical protein RF_0484	7	1	2.84	0							1
YP_246501	273	hypothetical protein RF_0485	181	1.34	4.2	44.7	Desulfomicrobium baculatum DSM 4028						1
YP_246502	145	ribose-5-phosphate isomerase B	199	25.82	12.68	71.67	Nautilia profundicola AmH
YP_246503	222	metalloendopeptidase-like membrane protein	141	25.09	10.29	15.8	Bartonella rattimassiliensis 15908
YP_246504	229	metal-dependent hydrolase	199	21.71	1.82	44.39	Rhodobacteraceae bacterium HTCC2150	1
YP_246505	79	antitoxin of toxin-antitoxin stability system	140	11.79	1.23	42.94	Nitrosococcus halophilus Nc4	1
YP_246506	88	toxin of toxin-antitoxin system	173	12.57	1.5	66.35	Microcoleus vaginatus FGP-2	1	1
YP_246507	294	FAD-dependent thymidylate synthase	198	27.09	31.77	67.51	Azospirillum sp. B510
YP_246508	444	translocation protein TolB	200	26.83	14.69	66.38	Thalassospira xiamenensis M-5 = DSM 17429
YP_246509	293	RNA polymerase factor sigma-32	199	26.69	14.2	80.46	Nitratireductor pacificus pht-3B
YP_246510	187	cytochrome C oxidase assembly protein	195	26.9	22.18	55.35	Brachypodium distachyon
YP_246511	350	hypothetical protein RF_0495	73	24.42	11.69	3.14	Aminomonas paucivorans DSM 12260
YP_246512	365	tRNA-specific 2-thiouridylase MnmA	195	26.78	15.6	83.76	Ixodes scapularis (shoulder tick, ...)			1
YP_246513	465	cationic amino acid transporter-1	137	26.99	14.76	36.26	Mitsuokella multacida DSM 20544
YP_246514	415	histidyl-tRNA synthetase	198	27.2	23.93	52.35	Gluconobacter frateurii NBRC 101659
YP_246515	243	ABC transporter ATP-binding protein	109	1.58	1.85	53.53	Legionella drancourtii LLAP12	1					1
YP_246516	274	ABC transporter ATP-binding protein, partial	110	1.46	1.64	47.78	SAR324 cluster bacterium SCGC AAA001-C10	1		1			1
YP_246517	249	hypothetical protein RF_0501	23	8.97	0.57	0
YP_246518	252	hypothetical protein RF_0502	12	4.92	0.27	0
YP_246519	201	hypothetical protein RF_0503	22	7.13	0.35	0
YP_246520	242	TolQ protein	200	26.58	13.88	67.58	Tistrella mobilis KA081020-065
YP_246521	143	TolR protein	198	29	14.97	66.98	Magnetospirillum magneticum AMB-1
YP_246522	327	periplasmic protein TonB	78	19.92	9.54	3.63	Rhizobium etli CFN 42
YP_246523	283	hypothetical protein RF_0507	200	1.31	1.17	47.44	Cardinium endosymbiont cEper1 of Encarsia pergandiella	1					1
YP_246524	239	guanosine polyphosphate pyrophosphohydrolase/synthetase-like protein	57	27.57	12.83	2.39	Nitrobacter hamburgensis X14
YP_246525	438	proline/betaine transporter	151	29.52	13.84	14.86	Amoebophilus asiaticus 5a2
YP_246526	511	alkaline protease secretion protein AprE	166	27.76	20.15	24.07	Ixodes scapularis (shoulder tick, ...)
YP_246527	584	alkaline protease secretion ATP-binding protein AprD	171	27.3	25.42	38.4	Grimontia hollisae CIP 101886
YP_246528	338	aspartate-semialdehyde dehydrogenase	200	26.1	13.11	84.88	Agrobacterium albertimagni AOL15
YP_246529	119	protein kinase C inhibitor 1	199	26.32	28.03	61.05	Gluconobacter oxydans 621H
YP_246530	117	hypothetical protein RF_0514	67	25.6	11.85	4.96	Thalassospira profundimaris WP0211
YP_246531	182	ATP-dependent protease peptidase subunit	200	27.55	29.65	79.76	Pseudovibrio sp. JE062
YP_246532	450	ATP-dependent protease ATP-binding subunit HslU	199	27.44	15.16	90.17	Ochrobactrum intermedium LMG 3301
YP_246533	46	hypothetical protein RF_0517	65	1	3.91	32.26	Rhodopseudomonas palustris HaA2
YP_246534	416	Mg chelatase-like protein	198	1	4.44	93.65	Hoeflea phototrophica DFL-43						1
YP_246535	390	lipid-A-disaccharide synthase	199	25.01	12.06	42.8	Roseomonas cervicalis ATCC 49957
YP_246536	99	hypothetical protein RF_0520	32	21.48	2.7	0
YP_246537	339	hypothetical protein RF_0521	199	26.6	13.24	50.27	Azospirillum sp. B510
YP_246538	101	frataxin-like protein	195	25.76	13.12	43.98	Dekkera bruxellensis AWRI1499
YP_246539	249	hypothetical protein RF_0523	47	11.24	4.05	0.54	Parachlamydia acanthamoebae str. Hall's coccus						1
YP_246540	255	hypothetical protein RF_0524	31	10.69	1.71	0.91	Gloeobacter violaceus PCC 7421						1
YP_246541	300	hypothetical protein RF_0525	184	8.19	1.59	18.17	Caulobacter crescentus NA1000	1					1
YP_246542	194	BioY family protein	151	8.72	12.76	21.81	Alcaligenes sp. HPC1271						1
YP_246543	309	biotin synthase	198	1.77	2.69	123.29	Cardinium endosymbiont cEper1 of Encarsia pergandiella	1					1
YP_246544	131	hypothetical protein RF_0528	26	11.37	0.41	0
YP_246545	447	glutamyl-tRNA synthetase	198	26.63	23.79	57.88	Ixodes scapularis (shoulder tick, ...)
YP_246546	776	DNA topoisomerase I	195	26.91	27.49	63.99	Thalassospira xiamenensis M-5 = DSM 17429
YP_246547	382	DNA processing protein DprA	199	2.31	2.4	72.27	Azospirillum brasilense Sp245	1					1
YP_246548	202	thioredoxin peroxidase 1	196	27.31	16.23	85.79	Ixodes scapularis (shoulder tick, ...)		1	1
YP_246549	311	membrane protease subunit stomatin/prohibitin-like protein	186	27.28	16.61	74.09	Ixodes scapularis (shoulder tick, ...)			1
YP_246550	522	hypothetical protein RF_0534	199	24.89	13.27	28.79	Sulfurovum sp. NBC37-1
YP_246551	154	Holliday junction resolvase-like protein	199	26.15	17.34	41.89	Roseiflexus sp. RS-1
YP_246552	53	plasmid maintenance system antidote protein	170	20.37	0	85.12	Desulfobacterium autotrophicum HRM2	1	1
YP_246553	79	AbrB family transcriptional regulator	4	1	1.72	0.32	Novosphingobium sp. Rr 2-17						1
YP_246554	285	dTDP-4-dehydrorhamnose reductase	190	25.66	12.78	62.46	Anabaena sp. 90
YP_246555	341	CapD protein	175	26.75	15.06	89.62	Herminiimonas arsenicoxydans
YP_246556	377	UDP-N-acetylglucosamine 2-epimerase	190	26.9	13.62	87.35	Legionella longbeachae D-4968
YP_246557	250	hypothetical protein RF_0541	28	23.98	0.61	0
YP_246558	222	hypothetical protein RF_0542	182	15.08	0	19.46	Anabaena sp. 90	1	1
YP_246559	602	glycosyltransferase	92	26.75	5.4	7.07	Desulfitobacterium dichloroeliminans LMG P-21439
YP_246560	331	RND family efflux transporter MFP subunit	191	23.39	12.17	19.81	Achromobacter xylosoxidans A8			1
YP_246561	255	hypothetical protein RF_0545	48	25.91	13.34	0.88	Simkania negevensis Z
YP_246562	252	hydrolase or acyltransferase	199	25.81	22.1	42.75	Ixodes scapularis (shoulder tick, ...)		1	1
YP_246563	390	glycosyltransferase	198	26.81	15.54	43.47	Phaeospirillum molischianum DSM 120
YP_246564	262	ABC transporter ATP-binding protein	194	2.55	0	20.84	Streptococcus uberis 0140J	1
YP_246565	205	30S ribosomal protein S4	198	27.65	15.67	81.82	Ixodes scapularis (shoulder tick, ...)			1
YP_246566	305	protoheme IX farnesyltransferase	197	25.09	16.1	68.28	Labrenzia alexandrii DFL-11
YP_246567	291	lyase	177	16.12	0.81	35.47	Amoebophilus asiaticus 5a2	1						1
YP_246568	159	hypothetical protein RF_0552	199	6.03	2.74	86.85	Amoebophilus asiaticus 5a2	1
YP_246569	841	Outer membrane assembly protein	168	22.26	9.92	6.17	Thalassospira xiamenensis M-5 = DSM 17429
YP_246570	314	transposase	125	7.17	1.9	24.69	Yersinia pseudotuberculosis	1					1
YP_246571	165	16S rRNA-processing protein RimM	198	26.23	19.58	37.74	Phenylobacterium zucineum HLK1
YP_246572	877	hypothetical protein RF_0556	55	24.96	11.34	0
YP_246573	80	exodeoxyribonuclease VII small subunit	199	26.75	15.25	63.25	Azospirillum brasilense Sp245
YP_246574	115	hypothetical protein RF_0558	14	7.81	1.42	0
YP_246575	144	hypothetical protein RF_0559	12	7.12	1.59	0
YP_246576	177	3-methyladenine DNA glycosylase	195	25.67	22.02	48	Cardinium endosymbiont cEper1 of Encarsia pergandiella
YP_246577	100	hypothetical protein RF_0561	195	8.57	0.39	76.1	Leptotrichia buccalis C-1013-b	1	1
YP_246578	82	hypothetical protein RF_0562	199	21.45	11.73	88.18	Aggregatibacter actinomycetemcomitans D11S-1
YP_246579	167	NADH dehydrogenase subunit E	184	25.53	19.89	73.44	Rhodospirillum centenum SW
YP_246580	391	NADH dehydrogenase subunit D	187	27.53	32.74	85.39	Reclinomonas americana
YP_246581	207	NADH dehydrogenase subunit C	197	25.31	13.07	67.52	Jannaschia sp. CCS1
YP_246582	174	NADH dehydrogenase subunit B	197	27.46	18.76	107.67	SAR116 cluster alpha proteobacterium HIMB100			1
YP_246583	123	NADH dehydrogenase subunit A	200	26.92	16.07	95.33	Thalassospira xiamenensis M-5 = DSM 17429
YP_246584	407	hypothetical protein RF_0568	65	23.31	10.99	1.82	Magnetospirillum gryphiswaldense MSR-1
YP_246585	157	hypothetical protein RF_0569	200	24.68	11.46	27.28	Azospirillum brasilense Sp245
YP_246586	419	phage protein	161	2.39	10.86	27.55	Hamiltonella defensa 5AT (Acyrthosiphon pisum)
YP_246587	306	site-specific tyrosine recombinase XerD	198	26.96	18.3	49.99	Oceanibaculum indicum P24
YP_246588	356	hypothetical protein RF_0572	43	13.17	5.63	0
YP_246589	54	hypothetical protein RF_0573, partial	38	23.44	11.14	0
YP_246590	273	hypothetical protein RF_0574	38	20.75	8.77	0
YP_246591	260	enoyl-ACP reductase	143	27.14	21.86	53.3	Caenispirillum salinarum AK4
YP_246592	496	apolipoprotein N-acyltransferase	198	26.28	13.6	38.89	Azospirillum brasilense Sp245
YP_246593	163	hypothetical protein RF_0577	167	5.79	2.34	33.75	Azospirillum brasilense Sp245	1
YP_246594	265	hypothetical protein RF_0578	162	21.67	10.82	19.21	Eubacterium hallii DSM 3353
YP_246595	277	ABC transporter permease	173	21.44	10.87	35.89	Clostridium sporogenes ATCC 15579			1
YP_246596	305	ankyrin repeat-containing protein	5	1	0	0.82	Trichomonas vaginalis G3			1
YP_246597	180	disulfide bond formation protein DsbB	152	22.67	13.39	14.91	Pelagibacter sp. HTCC7211
YP_246598	525	lysyl-tRNA synthetase	200	26.73	23.51	74.44	Tistrella mobilis KA081020-065
YP_246599	310	permease	196	27.04	15.15	38.83	Rahnella aquatilis CIP 78.65 = ATCC 33071
YP_246600	767	malic enzyme	198	25.99	18.77	78.84	Rhodospirillum photometricum DSM 122
YP_246601	649	hypothetical protein RF_0585	108	3.95	6.53	10.17	Legionella pneumophila str. Corby
YP_246602	406	proline/betaine transporter	119	26.15	12.97	12.34	Desulfococcus oleovorans Hxd3
YP_246603	80	transposase	89	2.6	0.79	48.9	Cardinium endosymbiont cEper1 of Encarsia pergandiella	1
YP_246604	317	transposase	158	3.89	1.03	73.43	Cardinium endosymbiont cEper1 of Encarsia pergandiella	1
YP_246605	1081	hypothetical protein RF_0589	26	4.07	0.15	0
YP_246606	314	malate dehydrogenase	198	25.72	13.07	102.85	Ixodes scapularis (shoulder tick, ...)			1
YP_246607	241	ankyrin repeat-containing protein	19	5.72	0	0
YP_246608	507	ADP,ATP carrier protein	41	27.32	10.9	0
YP_246609	537	CTP synthetase	200	23.64	15.97	85.34	Ixodes scapularis (shoulder tick, ...)		1	1
YP_246610	246	3-deoxy-manno-octulosonate cytidylyltransferase	198	26.84	13.48	54.63	Asticcacaulis excentricus CB 48
YP_246611	141	ADP-ribose pyrophosphatase	184	9.14	1.59	67	Aspergillus terreus NIH2624	1
YP_246612	247	hypothetical protein RF_0596	102	1.15	0.12	12.76	Brachypodium sylvaticum	1	1
YP_246613	188	alkylated DNA repair protein	154	1	0.99	46.27	Synechococcus sp. PCC 7002	1	1	1			1
YP_246614	526	hypothetical protein RF_0598	80	19.78	10.37	1.41	Accumulibacter phosphatis clade IIA str. UW-1
YP_246615	190	GTP cyclohydrolase I	187	25.91	14.36	72.71	Thalassospira profundimaris WP0211
YP_246616	427	prolyl-tRNA synthetase	200	26.22	21.13	81.55	Ixodes scapularis (shoulder tick, ...)		1	1
YP_246617	75	antitoxin of toxin-antitoxin system StbD	11	3.1	1.9	1.3	Kyrpidia tusciae DSM 2912						1
YP_246618	42	cytotoxic translational repressor of toxin-antitoxin system RelE	18	1.76	1.61	7.98	Microcystis aeruginosa PCC 9807						1
YP_246619	79	hypothetical protein RF_0603	42	20.53	10.54	0
YP_246620	203	Holliday junction DNA helicase RuvA	200	26.79	14.44	55.04	Magnetospirillum gryphiswaldense MSR-1
YP_246621	290	hypothetical protein RF_0605	23	3.51	0.49	0							1
YP_246622	342	Holliday junction DNA helicase RuvB	199	27.42	13.82	98.97	Phyllobacterium sp. YR531
YP_246623	587	multidrug resistance protein	196	26.14	14.61	49.62	Thalassospira profundimaris WP0211
YP_246624	414	AmpG protein	200	24.97	3.91	48.81	Tistrella mobilis KA081020-065
YP_246625	306	penicillin-binding protein DacF precursor	151	26.15	12.75	41.88	Rhodanobacter sp. 115
YP_246626	41	hypothetical protein RF_0610	4	3.23	0	0
YP_246627	230	rare lipoprotein A	199	23.54	18.75	41.74	Micavibrio aeruginosavorus ARL-13
YP_246628	204	hypothetical protein RF_0612	193	25.33	20.22	21.6	Azospirillum lipoferum 4B
YP_246629	180	intracellular septation protein A	197	23.07	12.53	52.02	Azorhizobium caulinodans ORS 571
YP_246630	282	FTR1 family protein	140	26.68	14.25	26.39	Xanthobacter autotrophicus Py2
YP_246631	126	hypothetical protein RF_0615	180	24.34	12.61	45.23	Rhodanobacter sp. 2APBS1
YP_246632	331	hypothetical protein RF_0616	45	26.42	13.6	0
YP_246633	208	protocatechuate-3,4-dioxygenase subunit beta	154	27.45	18.32	11.52	Spirosoma linguale DSM 74
YP_246634	215	thiol:disulfide interchange protein TlpA	184	25.56	12.68	30.25	Thalassospira xiamenensis M-5 = DSM 17429
YP_246635	304	signal peptide peptidase SppA	198	26.67	14.93	60.44	Labrenzia aggregata IAM 12614
YP_246636	148	deoxyuridine 5'-triphosphate nucleotidohydrolase	199	27.19	16.36	88.11	Azospirillum brasilense Sp245
YP_246637	691	soluble lytic murein transglycosylase precursor	193	23.73	12.26	29.02	Azospirillum amazonense Y2
YP_246638	241	hypothetical protein RF_0622	38	18.37	4.12	0
YP_246639	317	microcin C7 self-immunity protein	181	25.62	16.1	26.87	Cardinium endosymbiont cEper1 of Encarsia pergandiella
YP_246640	856	hypothetical protein RF_0624	199	22.07	10.56	12.37	Magnetospirillum magneticum AMB-1
YP_246641	88	hypothetical protein RF_0625	23	15.07	0	0
YP_246642	292	glutamine amidotransferase	181	21.51	11.8	34.68	Thalassospira xiamenensis M-5 = DSM 17429
YP_246643	532	cytochrome c oxidase polypeptide I	185	27.53	30.17	79.2	Tistrella mobilis KA081020-065
YP_246644	239	hypothetical protein RF_0628	6	1.69	1.37	0							1
YP_246645	315	cytochrome c oxidase polypeptide II	193	24.37	16.23	53.42	Ixodes scapularis (shoulder tick, ...)			1
YP_246646	184	glycerol-3-phosphate cytidyltransferase TagD	194	10.12	1.82	34.38	Thermococcus barophilus MP	1		1			1
YP_246647	454	metalloendopeptidase-like membrane protein	200	26.6	13.86	39.09	Azospirillum lipoferum 4B
YP_246648	238	lipoprotein signal peptidase	186	21.28	13.4	24.44	Rhodospirillum rubrum ATCC 11170
YP_246649	82	hypothetical protein RF_0633	42	25.2	12	0
YP_246650	449	UDP-N-acetylmuramoyl-L-alanyl-D-glutamate synthetase	199	23.41	16.81	43.45	Hirschia baltica ATCC 49814			1
YP_246651	384	cell division protein FtsW	199	28.2	15.75	62.94	Rhodospirillum rubrum ATCC 11170
YP_246652	360	undecaprenyldiphospho-muramoylpentapeptide beta-N- acetylglucosaminyltransferase	197	23.83	13.56	43.65	Labrenzia aggregata IAM 12614
YP_246653	218	hypothetical protein RF_0637	43	24.7	11.37	0
YP_246654	154	hypothetical protein RF_0638	24	9.57	0.5	0
YP_246655	486	RND family efflux transporter	159	6.55	2.19	63.34	Syntrophobacter fumaroxidans MPOB	1
YP_246656	241	RND family efflux transporter	187	9.32	1.42	71.9	Geobacter bemidjiensis Bem	1
YP_246657	331	RND family efflux transporter	148	3.36	2.2	69.18	Cyanothece sp. PCC 7822	1		1
YP_246658	419	RND family transporter membrane-fusion protein	190	2.67	0.61	44.46	Syntrophobacter fumaroxidans MPOB	1		1			1
YP_246659	463	RND efflux system, outer membrane protein	179	2.97	1.21	34.91	Helicobacter canadensis MIT 98-5491	1					1
YP_246660	338	glycosyltransferase	188	25.09	12.6	24.54	Legionella pneumophila str. Lens
YP_246661	270	diaminopimelate epimerase	200	26.85	13.93	42.58	Trichoplax adhaerens			1
YP_246662	421	MiaB-like tRNA modifying enzyme	200	26.85	18.55	81.29	Thalassospira profundimaris WP0211
YP_246663	349	phenylalanyl-tRNA synthetase subunit alpha	198	27.42	15.33	83.38	Azospirillum sp. B510
YP_246664	818	phenylalanyl-tRNA synthetase subunit beta	200	26.3	15.42	49.71	Methylobacterium sp. GXF4
YP_246665	379	DNA polymerase III subunit beta	197	27.63	15.09	46.02	Azospirillum brasilense Sp245
YP_246666	168	hypothetical protein RF_0650	158	26.61	12.47	28.82	Micavibrio aeruginosavorus ARL-13			1
YP_246667	835	leucyl-tRNA synthetase	199	25.31	14.93	78.99	Ixodes scapularis (shoulder tick, ...)		1
YP_246668	172	hypothetical protein RF_0652	1	1	0	0
YP_246669	203	ribonuclease D	199	26.68	20.86	82.53	Oceanibaculum indicum P24
YP_246670	107	hypothetical protein RF_0654	200	24.89	14.6	42.58	Tistrella mobilis KA081020-065
YP_246671	227	phosphatidate cytidylyltransferase	200	23.73	16.95	33.22	Sphingomonas echinoides ATCC 14820
YP_246672	235	undecaprenyl pyrophosphate synthetase	199	26.8	13.12	67.86	Thermomicrobium roseum DSM 5159
YP_246673	437	osmolarity sensor protein EnvZ	197	24.37	12.23	46.56	Azospirillum brasilense Sp245
YP_246674	226	PetR protein	198	25.59	13.75	64.42	Citreicella sp. SE45
YP_246675	290	branched-chain amino acid aminotransferase	195	28.54	14.4	58.12	Methylobacterium sp. 4-46
YP_246676	294	dihydrodipicolinate synthase	197	28.15	14.33	56.38	Ixodes scapularis (shoulder tick, ...)		1	1
YP_246677	152	SsrA-binding protein	199	29.02	15.37	82.54	Rhodomicrobium vannielii ATCC 17100
YP_246678	264	thiol:disulfide interchange protein DsbA	181	27.86	13.18	32.29	Zymomonas mobilis subsp. pomaceae ATCC 29192
YP_246679	144	hypothetical protein RF_0663	3	1	0.45	0							1
YP_246680	292	succinyl-CoA synthetase subunit alpha	195	29.2	24.76	101.85	Tistrella mobilis KA081020-065
YP_246681	386	succinyl-CoA synthetase subunit beta	195	27.97	24.34	79.81	Rhodobacter sphaeroides ATCC 17025
YP_246682	200	hypothetical protein RF_0666	184	8.54	2.12	39.82	Rickettsiella grylli	1
YP_246683	678	acylamino acid-releasing protein	188	26.7	3.77	51.91	Methanosaeta harundinacea 6Ac			1
YP_246684	211	hypothetical protein RF_0668	64	27.26	13.23	2.5	Novosphingobium pentaromativorans US6-1
YP_246685	120	ribosome-binding factor A	199	26.65	14.5	45.92	Methylobacterium sp. 4-46
YP_246686	141	hypothetical protein RF_0670	125	26.45	16.6	12.2	Acinetobacter johnsonii SH046
YP_246687	173	hypothetical protein RF_0671	194	27.53	14.9	25.17	Alteromonas sp. SN2
YP_246688	207	recombination protein RecR	197	26.01	17.78	65.06	Rhodobacterales bacterium HTCC2255
YP_246689	92	hypothetical protein RF_0673	15	1.72	8.14	0
YP_246690	107	hypothetical protein RF_0674	7	1.97	0.65	0
YP_246691	255	inorganic polyphosphate/ATP-NAD kinase	197	27.04	14.02	69.87	Thalassospira profundimaris WP0211
YP_246692	560	hypothetical protein RF_0676	196	27.32	26.53	49.89	Rhodospirillum rubrum ATCC 11170
YP_246693	321	NAD(P)H-dependent glycerol-3-phosphate dehydrogenase	200	22.54	10.82	39.26	Methylobacter tundripaludum SV96
YP_246694	152	hypothetical protein RF_0678	16	5.06	0.76	0.78	Campylobacter jejuni subsp. jejuni 1336
YP_246695	309	permease	123	27.71	24.17	9.75	Calditerrivibrio nitroreducens DSM 19672
YP_246696	290	hydrolase or acyltransferase	195	26.79	16.29	41.24	Cyanothece sp. PCC 7424
YP_246697	310	thioredoxin reductase	192	27	15.12	94.49	Phaeospirillum molischianum DSM 120
YP_246698	298	hypothetical protein RF_0682	7	1.46	1.19	0
YP_246699	194	hypothetical protein RF_0683	4	1.45	1.02	0
YP_246700	423	succinate semialdehyde dehydrogenase	196	19.67	2.6	78.14	Ixodes scapularis (shoulder tick, ...)	1
YP_246701	120	hypothetical protein RF_0685	16	4.92	0.93	0
YP_246702	281	glycosyltransferase	152	25.31	12.46	24.76	Ixodes scapularis (shoulder tick, ...)			1
YP_246703	654	DNA helicase II	199	27.29	18.96	67.95	Gluconacetobacter sp. SXCC-1
YP_246704	438	hypothetical protein RF_0688	26	3.97	0.36	0
YP_246705	182	hypothetical protein RF_0689, partial	40	23.97	10.66	0
YP_246706	118	hypothetical protein RF_0690	42	23.69	11.1	0
YP_246707	333	threonine dehydratase	196	25.24	14.57	41.78	Ixodes scapularis (shoulder tick, ...)			1
YP_246708	778	ATP-dependent protease La	198	25.54	15.13	79.88	Ixodes scapularis (shoulder tick, ...)
YP_246709	3122	cell surface antigen Sca3	93	4.04	4.79	0.03	Arcobacter sp. L						1
YP_246710	138	hypothetical protein RF_0694	9	2.53	1.45	0							1
YP_246711	202	hypothetical protein RF_0695	5	1.13	0	0.41	Microscilla marina ATCC 23134		1				1
YP_246712	102	hypothetical protein RF_0696	31	19.56	2.42	0.23	Nitrobacter winogradskyi Nb-255
YP_246713	192	sigma(54) modulation protein	200	26.35	10.86	48.57	Tistrella mobilis KA081020-065
YP_246714	169	carbonic anhydrase	179	8.95	19.89	65.78	Ixodes scapularis (shoulder tick, ...)			1
YP_246715	297	bifunctional 5,10-methylene-tetrahydrofolate dehydrogenase/ 5,10-methylene-tetrahydrofolate cyclohydrolase	193	25.08	18.38	65.01	Ixodes scapularis (shoulder tick, ...)		1	1
YP_246716	335	thioredoxin reductase	188	25.48	26.69	56.57	Azospirillum lipoferum 4B
YP_246717	141	toxin of toxin-antitoxin system	142	3.17	1.78	39.23	Leptospira licerasiae serovar Varillal str. MMD0835	1					1
YP_246718	76	antitoxin of toxin-antitoxin system Phd	30	6.6	1.67	7.24	Nitrosococcus halophilus Nc4			1			1
YP_246719	166	hypothetical protein RF_0703	132	7.69	0.85	30.35	Herbaspirillum sp. GW103	1
YP_246720	145	hypothetical protein RF_0704	180	11.59	1.17	34.3	Cronobacter turicensis 564	1
YP_246721	284	P pilus assembly protein FimD	186	4.4	1.23	24.58	Burkholderia oklahomensis C6786	1					1
YP_246722	510	P pilus assembly protein FimD, partial	190	1.35	1.57	27.2	Rickettsiella grylli	1
YP_246723	193	hypothetical protein RF_0707	102	11.71	0.88	11.75	Herbaspirillum sp. GW103	1
YP_246724	222	chitin binding domain-containing protein, partial	117	8	0	15.29	Pseudomonas sp. PAMC 25886	1	1
YP_246725	607	ribonucleotide-diphosphate reductase subunit alpha	198	27.62	34.76	73.18	Granulibacter bethesdensis CGDNIH1
YP_246726	327	ribonucleotide-diphosphate reductase subunit beta	196	26.3	37.16	78.81	Acidiphilium multivorum AIU301
YP_246727	949	hypothetical protein RF_0711	43	24.21	10.82	0
YP_246728	418	hypothetical protein RF_0712	43	19.72	9.52	0							1
YP_246729	192	hypothetical protein RF_0713	41	14.66	5.57	0
YP_246730	309	tRNA delta(2)-isopentenylpyrophosphate transferase	199	24.17	15.84	46.92	Ixodes scapularis (shoulder tick, ...)
YP_246731	113	hypothetical protein RF_0715	1	1	0	0
YP_246732	480	phosphomannomutase	199	23.01	11.92	60.61	Gluconobacter oxydans H24
YP_246733	243	ABC transporter ATP-binding protein	199	26.37	14.6	90.43	Rhodospirillum centenum SW
YP_246734	145	hypothetical protein RF_0718	43	23.12	12.82	0
YP_246735	199	hypothetical protein RF_0719	43	24.84	12.43	0.15	Maricaulis maris MCS10
YP_246736	319	KpsF protein	199	25.66	13.9	66.62	Ixodes scapularis (shoulder tick, ...)			1
YP_246737	747	polynucleotide phosphorylase	197	26.83	13.86	78.61	Ixodes scapularis (shoulder tick, ...)			1
YP_246738	91	30S ribosomal protein S15	200	26.72	21.89	89.54	Rhodospirillum rubrum ATCC 11170
YP_246739	356	tRNA pseudouridine synthase B	197	23.24	15.55	34.72	Novosphingobium sp. AP12
YP_246740	511	ADP,ATP carrier protein	41	27.93	11.23	0
YP_246741	1039	cell surface antigen	102	44.75	11.86	0.03	Tribolium castaneum (rust-red flour beetle)
YP_246742	130	transcriptional regulator	156	26.01	15.64	30.79	Tistrella mobilis KA081020-065
YP_246743	275	ribonuclease BN	195	26.7	25.58	29.75	Pseudovibrio sp. JE062
YP_246744	277	glutamine synthetase	180	26.78	16.84	18.7	Trichoplax adhaerens
YP_246745	240	hypothetical protein RF_0729	200	27.19	14.07	46.07	Zymomonas mobilis subsp. pomaceae ATCC 29192
YP_246746	183	polypeptide deformylase	178	20.39	2.11	55.54	Ixodes scapularis (shoulder tick, ...)	1		1
YP_246747	84	antitoxin of toxin-antitoxin system Phd	33	10.51	0	6.33	Gloeobacter violaceus PCC 7421			1				1
YP_246748	134	toxin of toxin-antitoxin system	120	16.39	0.55	26.86	Kyrpidia tusciae DSM 2912	1	1
YP_246749	99	erythrocyte adducin alpha subunit, partial	170	19.27	18.73	36.31	Tistrella mobilis KA081020-065
YP_246750	559	hypothetical protein RF_0734	64	22.45	3.04	2.33	Leptospira noguchii str. 2006001870
YP_246751	878	pyruvate phosphate dikinase	198	27.4	13.99	80.48	Desulfurobacterium thermolithotrophum DSM 11699
YP_246752	222	glutathione S-transferase	198	27.42	23.26	55	Ixodes scapularis (shoulder tick, ...)			1
YP_246753	103	biotin-protein ligase	27	20.64	0.32	0.5	Kluyveromyces lactis NRRL Y-1140
YP_246754	66	biotin-protein ligase	35	23.72	0.9	2.7	Scheffersomyces stipitis CBS 6054
YP_246755	190	BioY family protein	187	20.88	8.8	31.59	Ahrensia sp. R2A130
YP_246756	427	folylpolyglutamate synthase	199	26.3	20.99	39.96	Thalassospira profundimaris WP0211
YP_246757	222	superoxide dismutase	197	25.73	14.23	75.25	Ixodes scapularis (shoulder tick, ...)			1
YP_246758	122	alpha-beta hydrolase family esterase	103	7.61	10.49	19.29	Legionella pneumophila str. Corby
YP_246759	370	alpha-beta hydrolase family esterase	89	7.63	10.46	5.24	Legionella pneumophila str. Corby
YP_246760	267	biotin--protein ligase	200	22.48	13.48	37.76	Caulobacter segnis ATCC 21756
YP_246761	191	hypothetical protein RF_0745	17	4.52	0.61	0							1
YP_246762	131	hypothetical protein RF_0746	2	1.21	0	0
YP_246763	247	hypothetical protein RF_0747	6	1.5	0.79	0							1
YP_246764	202	hypothetical protein RF_0748	7	2.95	0.99	0							1
YP_246765	369	HK97 family phage prohead protease/phage major capsid protein	156	1	4.38	18.85	Shigella flexneri K-1770						1
YP_246766	136	HK97 family phage prohead protease/phage major capsid protein	183	1	7.73	70.84	Simonsiella muelleri ATCC 29453			1			1
YP_246767	66	hypothetical protein RF_0751	8	5.01	1.64	0							1
YP_246768	133	hypothetical protein RF_0752	10	4.8	2.11	0							1
YP_246769	130	nucleotidyltransferase substrate binding protein	161	4.41	1.4	35.96	Coxiella burnetii 'MSU Goat Q177'	1					1
YP_246770	94	hypothetical protein RF_0754	65	3.41	0	17.72	Haemophilus influenzae 86-028NP	1	1
YP_246771	199	hypothetical protein RF_0755	183	13.4	6.62	30.94	Brevundimonas subvibrioides ATCC 15264
YP_246772	133	hypothetical protein RF_0756	25	10.33	1.37	0
YP_246773	96	hypothetical protein RF_0757	74	14.12	7.58	7.37	Sphingomonas sp. KC8
YP_246774	57	hypothetical protein RF_0758	37	26.07	8.17	0
YP_246775	110	hypothetical protein RF_0759	44	26.41	13.18	0.22	Oribacterium sinus F0268
YP_246776	147	translation initiation factor IF-3	196	27.16	14.15	84.32	Caenispirillum salinarum AK4
YP_246777	412	branched-chain alpha-keto acid dehydrogenase subunit E2	162	27.06	19.68	50.83	Ixodes scapularis (shoulder tick, ...)		1	1
YP_246778	355	peptide chain release factor 1	198	27.52	29.81	76.26	Ixodes scapularis (shoulder tick, ...)		1	1
YP_246779	587	single-stranded-DNA-specific exonuclease RecJ	199	26.43	24.29	47.26	Ixodes scapularis (shoulder tick, ...)		1	1
YP_246780	438	methyltransferase	174	24.86	13.25	22.29	Polaromonas sp. JS666
YP_246781	458	transcription termination factor Rho	199	27.67	15.22	109.15	Pelagibacterium halotolerans B2
YP_246782	304	signal peptide peptidase SppA	199	24.52	17.64	46.08	Bradyrhizobium sp. STM 3843
YP_246783	80	integration host factor beta-subunit	199	24.22	12.25	50.55	Desulfobulbus propionicus DSM 2032
YP_246784	185	hypothetical protein RF_0768	24	7.22	0.42	0
YP_246785	248	hypothetical protein RF_0769	199	19.12	1.44	66.49	Crocosphaera watsonii WH 8501	1
YP_246786	219	cytidylate kinase	200	27.41	12.53	53.6	Methylophaga aminisulfidivorans MP
YP_246787	568	30S ribosomal protein S1	199	26.41	15.11	76.6	Magnetospirillum gryphiswaldense
YP_246788	201	ATP-dependent Clp protease proteolytic subunit	198	26.99	32.03	94.56	Ixodes scapularis (shoulder tick, ...)		1	1
YP_246789	164	transcription activator	194	1.32	2.52	61.79	Amoebophilus asiaticus 5a2	1					1
YP_246790	272	streptomycin 6-kinase	185	2.73	1.13	26.27	Legionella drancourtii LLAP12	1					1
YP_246791	180	acetyltransferase	60	2.08	1.23	10.95	Legionella drancourtii LLAP12	1	1				1	1
YP_246792	161	acetyltransferase	11	1.23	1.3	2.52	Francisella noatunensis subsp. orientalis str. Toba 04
YP_246793	235	metal-dependent hydrolase	185	1	0	39.64	Hordeum vulgare subsp. vulgare (barley, ...)	1	1
YP_246794	255	hypothetical protein RF_0778	1	1	0	0
YP_246795	83	antitoxin of toxin-antitoxin system Phd	27	1	1.83	9.11	Sphaerobacter thermophilus DSM 20745	1					1
YP_246796	226	hypothetical protein RF_0780	180	1	1.51	29.56	Pseudomonas fluorescens A506	1					1
YP_246797	80	hypothetical protein RF_0781	18	4.75	2.6	1.35	Legionella longbeachae D-4968
YP_246798	181	ankyrin repeat-containing protein	7	1	0	0.85	Homo sapiens (man)
YP_246799	215	ankyrin repeat-containing protein	2	1.49	0	0
YP_246800	252	acetyltransferase	60	1.9	0.93	5.5	Nostoc sp. PCC 7120		1
YP_246801	345	isopentenyl pyrophosphate isomerase	200	24.6	12.68	70.63	Anaerolinea thermophila UNI-1
YP_246802	273	DNA primase	154	1	0	19.12	Massilia timonae CCUG 45783	1	1	1
YP_246803	94	toxin of toxin-antitoxin system ParE, partial	6	1	0	1.27	Escherichia blattae DSM 4481		1
YP_246804	86	antitoxin of toxin-antitoxin system Phd	155	1.31	1.63	55.65	Alcanivorax hongdengensis A-11-3	1					1
YP_246805	59	hypothetical protein RF_0789, partial	43	14.66	7.69	0
YP_246806	146	hypothetical protein RF_0790, partial	47	9.1	5.59	0.72	Parachlamydia acanthamoebae UV-7						1
YP_246807	222	hypothetical protein RF_0791	1	1	0	0
YP_246808	86	toxin of toxin-antitoxin system	197	1.79	0	98.23	Bacteroides cellulosilyticus DSM 14838	1	1	1
YP_246809	213	phage-associated protein	168	2.39	0.99	33.96	Oscillatoria nigro-viridis PCC 7112	1
YP_246810	343	hypothetical protein RF_0794	30	3.2	0	1.54	Acinetobacter calcoaceticus PHEA-2		1
YP_246811	46	rRNA methylase, partial	8	1.61	0	3.58	Vibrio nigripulchritudo ATCC 27043						1
YP_246812	133	rRNA methylase	30	1.92	0	7.85	Synechococcus sp. PCC 7335		1				1
YP_246813	49	hypothetical protein RF_0797	2	1	0	0.47	Escherichia coli CFT073		1
YP_246814	248	UDP-N-acetylglucosamine pyrophosphorylase	200	26.6	12.96	45.22	Eubacteriaceae bacterium CM5			1
YP_246815	252	hypothetical protein RF_0799	198	25.85	13.73	77.23	Ixodes scapularis (shoulder tick, ...)			1
YP_246816	41	50S ribosomal protein L36	200	27.88	25.85	108.32	SAR116 cluster alpha proteobacterium HIMB100
YP_246817	216	hypothetical protein RF_0801	14	2.72	0.33	0
YP_246818	101	hypothetical protein RF_0802	3	1.99	0	0
YP_246819	279	soluble lytic murein transglycosylase	185	21.8	10.55	24.92	Magnetospirillum magneticum AMB-1
YP_246820	202	hypothetical protein RF_0804	42	20.17	8.25	0
YP_246821	111	hypothetical protein RF_0805	22	14.02	0	0
YP_246822	276	biotin synthesis protein BioC	196	19.8	10.06	28.79	Roseomonas cervicalis ATCC 49957
YP_246823	459	dihydrolipoamide dehydrogenase	200	26.16	13.71	90.16	Ixodes scapularis (shoulder tick, ...)		1	1
YP_246824	144	5-formyltetrahydrofolate cyclo-ligase	198	25	12.19	32.71	Thermus thermophilus HB27			1
YP_246825	281	ribonuclease D	200	27.04	13	52.27	Vibrio cholerae RC27
YP_246826	292	hypothetical protein RF_0810	193	25.24	14.92	40.63	Vibrio cholerae RC27		1	1
YP_246827	282	glycine cleavage T-protein	191	22.75	15.58	25.55	Ixodes scapularis (shoulder tick, ...)		1
YP_246828	126	hypothetical protein RF_0812	5	1.47	1.18	0
YP_246829	479	hypothetical protein RF_0813	6	1.09	0.54	0
YP_246830	574	Na+/proline symporter	131	8.47	11.07	6.95	Amoebophilus asiaticus 5a2
YP_246831	324	Na+/proline symporter	167	7.4	12.72	25.35	Paenibacillus curdlanolyticus YK9			1
YP_246832	301	microcin C7 resistance protein	173	21.46	6.22	22.31	Fluoribacter dumoffii Tex-KL			1
YP_246833	301	porphobilinogen deaminase	198	25.1	13.78	58.7	Persephonella marina EX-H1
YP_246834	91	hypothetical protein RF_0818	4	1	0.97	0
YP_246835	264	hypothetical protein RF_0819	4	1	1.24	0							1
YP_246836	208	hydrolase or acyltransferase	17	1.53	0.26	3.91	Legionella pneumophila subsp. pneumophila str. Philadelphia 1		1
YP_246837	89	hypothetical protein RF_0821	16	1.73	0.28	4.36	Legionella pneumophila subsp. pneumophila str. Philadelphia 1
YP_246838	212	hypothetical protein RF_0822	2	1	0	0.18	Selenomonas artemidis F0399
YP_246839	106	hypothetical protein RF_0823	3	1	0	0.86	Selenomonas artemidis F0399		1
YP_246840	330	tryptophanyl-tRNA synthetase	197	27.09	20.39	71.62	Tistrella mobilis KA081020-065
YP_246841	241	1-acyl-sn-glycerol-3-phosphate acyltransferase	200	26.47	14.89	50.88	Ixodes scapularis (shoulder tick, ...)		1	1
YP_246842	150	hypothetical protein RF_0826	47	25.77	12.48	1.05	Ixodes scapularis (shoulder tick, ...)
YP_246843	90	DNA-damage-inducible protein J	150	12.41	0	40.79	Fusobacterium sp. 2_1_31	1	1	1
YP_246844	239	hypothetical protein RF_0828	200	26.41	22.11	68.09	Oceanibaculum indicum P24
YP_246845	334	hypothetical protein RF_0829	43	22.58	11.35	0.17	Photorhabdus asymbiotica
YP_246846	246	hypothetical protein RF_0830	42	22.37	7.77	0
YP_246847	284	hypothetical protein RF_0831	29	12.68	7.67	0
YP_246848	213	lysine efflux permease	195	23.2	3.33	85.26	Lysinibacillus fusiformis ZC1	1		1
YP_246849	135	hypothetical protein RF_0833	52	7.45	1.26	4.04	Staphylococcus simulans ACS-120-V-Sch1
YP_246850	441	AmpG-related permease	168	21.58	11.89	26.99	Cyanothece sp. PCC 7424
YP_246851	175	hypothetical protein RF_0835	181	1.6	0.64	36.66	Burkholderia sp. 383	1					1
YP_246852	517	lipopolysaccharide 1,2-glucosyltransferase RfaJ	185	2.78	10.39	13.21	Brachyspira murdochii DSM 12563
YP_246853	501	ADP,ATP carrier protein	40	27.73	8.66	0
YP_246854	560	hypothetical protein RF_0838	43	25.19	11.68	0
YP_246855	327	octaprenyl-diphosphate synthase	198	26.43	14.28	62.07	Ixodes scapularis (shoulder tick, ...)			1
YP_246856	601	aminopeptidase	199	22.7	16.66	40.59	Ixodes scapularis (shoulder tick, ...)		1
YP_246857	427	putrescine-ornithine antiporter	189	26.11	17.98	33.69	Simkania negevensis Z
YP_246858	105	hypothetical protein RF_0842	12	2.3	1.76	1.24	Pelotomaculum thermopropionicum SI						1
YP_246859	110	Iron-sulfur cluster assembly accessory protein	185	27.4	16.7	76.09	Ixodes scapularis (shoulder tick, ...)		1	1
YP_246860	131	scaffold protein	200	26.79	14.02	128.3	Salmo salar
YP_246861	422	cysteine desulfurase	178	26.17	26.97	74.89	Ixodes scapularis (shoulder tick, ...)		1	1
YP_246862	369	NifS protein	198	22.89	21.66	41.12	Bradyrhizobium japonicum USDA 110						1
YP_246863	139	Iron-sulfur cluster assembly transcription factor IscR	200	26.58	2.51	71.76	Parvibaculum lavamentivorans DS-1	1
YP_246864	456	hypothetical protein RF_0848	26	5.29	0.76	0
YP_246865	290	hypothetical protein RF_0849	28	11.54	12.55	0
YP_246866	641	hypothetical protein RF_0850	26	3.67	0.81	0
YP_246867	138	hypothetical protein RF_0851	22	5.42	0.43	0
YP_246868	157	hypothetical protein RF_0852	1	1	0	0
YP_246869	658	NTPase	90	2.67	0.82	4.69	Tetrahymena thermophila
YP_246870	458	NADH dehydrogenase subunit N	200	26.28	13.55	45.12	Methylobacterium radiotolerans JCM 2831
YP_246871	582	hypothetical protein RF_0855	44	21.12	10.06	0
YP_246872	331	delta-aminolevulinic acid dehydratase	199	25.13	22.21	74.65	Magnetospirillum magnetotacticum MS-1
YP_246873	343	hypothetical protein RF_0857	26	13.24	0.35	0
YP_246874	648	primosome assembly protein PriA	146	26.02	14.61	40.14	Sphingomonas wittichii RW1
YP_246875	191	aromatic acid decarboxylase	184	26.22	19.82	74.9	Fluoribacter dumoffii Tex-KL
YP_246876	494	replicative DNA helicase	186	26.62	21.84	56.07	Micavibrio aeruginosavorus ARL-13
YP_246877	90	hypothetical protein RF_0861	24	8.75	0.93	0.58	Desulfonatronospira thiodismutans ASO3-1
YP_246878	399	to amino acid permeases	191	1.4	1.48	39.07	Myroides odoratimimus CIP 101113	1					1
YP_246879	229	ribosomal large subunit pseudouridine synthase	200	26.39	13.54	71.75	Magnetospirillum magneticum AMB-1
YP_246880	959	hypothetical protein RF_0864	98	24.86	1.63	3.83	Nitrospira defluvii
YP_246881	196	N-6 adenine-specific DNA methylase	199	24.72	20.72	35.3	Desulfovibrio piger ATCC 29098
YP_246882	446	DNA repair protein RadA	199	27.01	23.59	65.11	Oceanibaculum indicum P24
YP_246883	111	hypothetical protein RF_0867	45	17.71	8.26	0							1
YP_246884	237	DNA repair protein RecO	197	26.1	14.29	42.63	Magnetospirillum gryphiswaldense MSR-1
YP_246885	230	glycoprotein endopeptidase	200	26.05	12.62	31.46	Ochrobactrum anthropi CTS-325
YP_246886	439	hypothetical protein RF_0870	28	11.28	0.5	0.07	Tsukamurella paurometabola DSM 20162
YP_246887	829	translation initiation factor IF-2	196	26.6	15.35	64.32	Ixodes scapularis (shoulder tick, ...)
YP_246888	503	transcription elongation factor NusA	200	27	15.48	80.41	Azospirillum brasilense Sp245
YP_246889	161	hypothetical protein RF_0873	191	26.05	12.52	51.83	Roseobacter litoralis Och 149
YP_246890	461	hypothetical protein RF_0874	146	5.81	0.36	8.21	Acetobacter aceti NBRC 14818	1
YP_246891	142	transcriptional regulator	199	22	1.67	80.48	Micavibrio aeruginosavorus ARL-13	1
YP_246892	254	hemolysin A	200	25.91	12.86	63.9	Oceanibaculum indicum P24
YP_246893	411	tyrosyl-tRNA synthetase	195	26.95	15.79	79.48	Tistrella mobilis KA081020-065
YP_246894	149	hypothetical protein RF_0878	2	1.51	0	0
YP_246895	113	hypothetical protein RF_0879	26	8.89	0.79	0							1
YP_246896	80	transposase	114	1.99	0.81	67.64	Cardinium endosymbiont cEper1 of Encarsia pergandiella	1					1
YP_246897	317	transposase	158	3.9	1.03	73.33	Cardinium endosymbiont cEper1 of Encarsia pergandiella	1	1				1
YP_246898	167	hypothetical protein RF_0882	6	2.76	1.17	0							1
YP_246899	387	hypothetical protein RF_0883	93	6.57	0.1	8.85	Protochlamydia amoebophila UWE25	1	1	1
YP_246900	223	guanosine polyphosphate pyrophosphohydrolase/synthetase-like protein	51	19.03	9.71	1.23	Bradyrhizobium japonicum
YP_246901	451	proline/betaine transporter	117	15.11	7.59	9.78	Amoebophilus asiaticus 5a2
YP_246902	224	hypothetical protein RF_0886	71	7.32	0.34	7.08	Enterococcus italicus DSM 15952
YP_246903	1892	large extracellular alpha-helical protein	193	12.88	9.57	42.38	Legionella pneumophila str. Lens
YP_246904	79	hypothetical protein RF_0888	99	1.72	0	37.26	Alteromonas macleodii str. 'Deep ecotype'	1	1
YP_246905	85	hypothetical protein RF_0889	129	1.77	0	64.21	Methylobacter tundripaludum SV96	1	1	1
YP_246906	720	3-hydroxyacyl-CoA dehydrogenase	193	4.25	9.48	41.91	Beijerinckia indica subsp. indica ATCC 9039
YP_246907	118	competence protein F	199	6.82	5.61	48.2	Magnetospirillum magnetotacticum MS-1
YP_246908	104	hypothetical protein RF_0892	28	10.69	0.59	0
YP_246909	381	2-octaprenyl-6-methoxyphenyl hydroxylase	191	25.9	17.12	30.39	Ixodes scapularis (shoulder tick, ...)		1	1
YP_246910	100	monovalent cation/H+ antiporter subunit F	43	18.92	9.46	0.75	Rhodobacteraceae bacterium HTCC2150
YP_246911	475	nitrogen assimilation regulatory protein NtrX	200	26.71	15.56	69.52	Caenispirillum salinarum AK4
YP_246912	589	hypothetical protein RF_0896	116	25.46	13.78	4.61	Ixodes scapularis (shoulder tick, ...)
YP_246913	349	hypothetical protein RF_0897	42	20.18	8.89	0
YP_246914	82	cytotoxic translational repressor of toxin-antitoxin system RelE	162	1	1.3	51.73	Thioalkalivibrio sulfidophilus HL-EbGr7	1
YP_246915	91	antitoxin of toxin-antitoxin system	5	1.98	0	0.26	Methanosaeta concilii GP6
YP_246916	594	penicillin-binding protein	199	25.77	14.88	49.78	Silicibacter lacuscaerulensis ITI-1157
YP_246917	173	hypothetical protein RF_0901	44	25.87	12.99	0.32	Magnetospirillum gryphiswaldense MSR-1
YP_246918	561	penicillin-binding protein	186	26.99	17.74	42.44	Azospirillum brasilense Sp245
YP_246919	185	cell division protein FtsL	51	18.82	8.09	0.83	Thalassospira xiamenensis M-5 = DSM 17429
YP_246920	306	S-adenosyl-methyltransferase MraW	198	25.51	23.69	54.38	Ixodes scapularis (shoulder tick, ...)		1	1
YP_246921	149	cell division protein MraZ	199	27.2	14.65	45.62	Tistrella mobilis KA081020-065
YP_246922	478	Sodium/pantothenate symporter	154	24.27	12.45	12.85	Methylophaga sp. JAM1
YP_246923	144	hypothetical protein RF_0907	198	1	1.76	73.76	Agrobacterium sp. H13-3	1		1
YP_246924	127	hypothetical protein RF_0908	188	1	1.69	68.02	Methylomicrobium album BG8	1					1
YP_246925	56	hypothetical protein RF_0909	46	1	1.64	19.99	Roseibium sp. TrichSKD4	1					1
YP_246926	82	antitoxin of toxin-antitoxin system StbD	180	15.63	1.44	62.8	Treponema vincentii ATCC 35580	1	1
YP_246927	87	toxin of toxin-antitoxin system	173	9.17	0.73	55.16	Streptococcus gallolyticus subsp. gallolyticus ATCC 43143	1	1
YP_246928	642	excinuclease ABC subunit C	198	22.83	12.48	60.64	Octadecabacter arcticus 238
YP_246929	176	hypothetical protein RF_0913	185	24.8	11.94	25.51	Alishewanella aestuarii B11
YP_246930	85	hypothetical protein RF_0914	194	14.61	1.26	86.6	Amoebophilus asiaticus 5a2	1			1	1
YP_246931	351	methylated-DNA--protein-cysteine methyltransferase	198	2.31	0	100.52	Legionella pneumophila str. Lens	1	1		1	1
YP_246932	168	methylated-DNA--protein-cysteine methyltransferase	196	19.12	3.38	82.39	Amoebophilus asiaticus 5a2	1			1	1
YP_246933	111	hypothetical protein RF_0917	14	4.65	0	0					1	1
YP_246934	476	Type I site-specific restriction-modification system, R (restriction) subunit, partial	187	1.58	0.65	32.7	Polymorphum gilvum SL003B-26A1	1			1	1
YP_246935	288	Type I site-specific restriction-modification system, R (restriction) subunit	193	1	0.6	51.94	Novosphingobium nitrogenifigens DSM 19370	1			1	1	1
YP_246936	317	transposase	157	3.89	1.03	72.87	Cardinium endosymbiont cEper1 of Encarsia pergandiella	1			1	1	1
YP_246937	80	transposase	87	1.99	0.81	50.07	Cardinium endosymbiont cEper1 of Encarsia pergandiella	1			1	1	1
YP_246938	179	ankyrin repeat-containing protein	94	2	1.21	16.98	Amphimedon queenslandica	1		1	1	1	1
YP_246939	311	ankyrin repeat-containing protein	63	2.14	0.92	5.02	Amphimedon queenslandica				1	1	1
YP_246940	68	lysozyme	34	6.73	1.18	6.74	Serratia proteamaculans 568				1	1
YP_246941	145	hypothetical protein RF_0925	41	2.4	1.72	9.08	Chthoniobacter flavus Ellin428	1			1	1	1
YP_246942	80	transposase	115	2.6	0.79	65.19	Cardinium endosymbiont cEper1 of Encarsia pergandiella	1			1	1
YP_246943	317	transposase	160	3.9	1.03	74.36	Cardinium endosymbiont cEper1 of Encarsia pergandiella	1	1		1	1
YP_246944	177	hypothetical protein RF_0928	7	2.26	1.36	0					1	1
YP_246945	114	hypothetical protein RF_0929	1	1	0	0					1	1
YP_246946	317	transposase	158	3.89	1.03	73.43	Cardinium endosymbiont cEper1 of Encarsia pergandiella	1			1	1
YP_246947	80	transposase	110	1.99	0.8	64.74	Cardinium endosymbiont cEper1 of Encarsia pergandiella	1			1	1
YP_246948	247	hypothetical protein RF_0932	2	1.36	0	0					1	1
YP_246949	66	phage-related lysozyme	39	5.39	0.78	8.3	Burkholderia ambifaria MEX-5	1			1	1
YP_246950	88	hypothetical protein RF_0934	11	4.67	0	0					1	1
YP_246951	97	hypothetical protein RF_0935	12	1	0	3.04	Granulicella tundricola MP5ACTX9		1		1	1		1
YP_246952	156	hypothetical protein RF_0936	1	1	0	0
YP_246953	172	hypothetical protein RF_0937	6	1.85	0.79	0							1
YP_246954	71	hypothetical protein RF_0938	63	25.34	20.55	0
YP_246955	226	ankyrin repeat-containing protein	102	6.39	1.3	10.68	Strongylocentrotus purpuratus (purple urchin)	1
YP_246956	289	nucleotidyltransferase/HEPN domain-containing protein	100	3.66	1.86	24.35	Dyadobacter fermentans DSM 18053	1					1
YP_246957	906	preprotein translocase subunit SecA	198	27.31	16.8	79.12	Magnetospirillum gryphiswaldense MSR-1
YP_246958	282	protein export protein PrsA precursor	194	27.31	15.12	30.84	Magnetospirillum magnetotacticum MS-1
YP_246959	131	4'-phosphopantetheinyl transferase	199	24.36	13.05	64.81	Vibrio mimicus VM573
YP_246960	126	DNA-directed RNA polymerase subunit omega	200	25.3	13.52	38.02	Verminephrobacter eiseniae EF01-2
YP_246961	419	UDP-N-acetylglucosamine 1-carboxyvinyltransferase	199	27.01	15.47	77.58	Trichoplax adhaerens			1
YP_246962	86	excinuclease ABC subunit C	140	6.76	3.95	70.82	Dehalogenimonas lykanthroporepellens BL-DC-9						1
YP_246963	808	DNA gyrase subunit B	200	25.39	15.28	86.44	Polymorphum gilvum SL003B-26A1
YP_246964	286	HAD family hydrolase	195	25.17	14.04	26.65	Bradyrhizobium japonicum USDA 110
YP_246965	134	glutamine amidotransferase	14	1.21	3.42	0.4	Legionella longbeachae D-4968						1
YP_246966	395	ankyrin repeat-containing protein	121	1	1.77	11.92	Sulfolobus islandicus Y.N.15.51	1					1
YP_246967	456	magnesium transporter	200	27.06	19.97	41.6	Caenispirillum salinarum AK4
YP_246968	98	hypothetical protein RF_0952	24	18.98	0	0
YP_246969	229	guanosine polyphosphate pyrophosphohydrolase/synthetase-like protein	50	18.65	9.18	0.97	Bradyrhizobium japonicum
YP_246970	280	proline/betaine transporter	50	12.19	5.94	0.6	Amoebophilus asiaticus 5a2
YP_246971	154	proline/betaine transporter	121	20.87	10.73	24.13	Amoebophilus asiaticus 5a2
YP_246972	90	cytotoxic translational repressor of toxin-antitoxin system RelE	167	1	0	61.05	Chlorobium phaeobacteroides DSM 266	1	1
YP_246973	76	antitoxin of toxin-antitoxin system	26	18.57	0	1.1	Methanosaeta concilii GP6		1
YP_246974	167	preprotein translocase subunit YajC	199	20.31	17.21	33.95	Desulfotalea psychrophila LSv54
YP_246975	518	preprotein translocase subunit SecD	189	26.81	17.07	56.38	Thalassospira xiamenensis M-5 = DSM 17429
YP_246976	205	Sco2 protein precursor	197	26.51	12.92	53.91	Schizosaccharomyces japonicus yFS275
YP_246977	128	cytochrome c-type biogenesis protein CcmE	132	26.25	14.82	34.27	Oceanibaculum indicum P24
YP_246978	173	inorganic pyrophosphatase	197	27.04	14.89	95.34	Escherichia coli O127:H6 str. E2348/69
YP_246979	556	integral membrane protein MviN	198	26.29	13.57	40.33	Rhizobium sp. CF080				1
YP_246980	247	F pilin acetylation protein TraX	60	25.69	10.69	1.9	Caldicellulosiruptor bescii DSM 6725				1
YP_246981	200	hypothetical protein RF_0965	56	22.53	11.15	4.31	Teredinibacter turnerae T7901				1	1
YP_246982	281	transposase	122	2.45	0.22	20.39	Burkholderia xenovorans LB400	1	1		1	1
YP_246983	71	transposase	130	1.75	0.47	47.19	Cardinium endosymbiont cEper1 of Encarsia pergandiella	1	1		1	1
YP_246984	204	guanosine polyphosphate pyrophosphohydrolase/synthetase-like protein	176	1.73	1.81	60.68	Nakamurella multipartita DSM 44233	1	1	1	1	1	1
YP_246985	234	acetyltransferase	4	1	0	0.34	Cellulomonas flavigena DSM 20109		1		1	1
YP_246986	984	Na+/proline symporter	126	3.9	3.3	4.25	Amoebophilus asiaticus 5a2		1		1	1
YP_246987	281	transposase	122	2.45	0.22	20.39	Burkholderia xenovorans LB400	1	1		1	1
YP_246988	437	hypothetical protein RF_0972	1	1	0	0					1	1	1
YP_246989	259	hypothetical protein RF_0973	1	1	0	0					1	1
YP_246990	95	hypothetical protein RF_0974	1	1	0	0					1	1
YP_246991	203	transposase	144	2.6	0	74.64	Burkholderia multivorans CGD2M	1			1	1
YP_246992	147	transposase	145	1.84	0	58.9	Burkholderia multivorans CGD1	1			1	1
YP_246993	266	transposase/IS protein	109	1.54	0	60.03	Accumulibacter phosphatis clade IIA str. UW-1	1	1		1	1
YP_246994	83	hypothetical protein RF_0978	29	3.83	1.74	5.81	Thiorhodovibrio sp. 970				1	1
YP_246995	635	threonyl-tRNA synthetase	197	26.59	21.91	87.75	Ixodes scapularis (shoulder tick, ...)		1	1	1
YP_246996	139	acetyltransferase	196	1	0	39.12	Fluoribacter dumoffii Tex-KL	1	1	1
YP_246997	627	multidrug ABC transporter ATPase and permease	154	7.6	6.16	24.27	Fluoribacter dumoffii Tex-KL
YP_246998	267	hypothetical protein RF_0982	193	3.64	1.55	19.28	Pseudoalteromonas rubra ATCC 29570	1
YP_246999	137	hypothetical protein RF_0983	45	25.52	11.45	0
YP_247000	396	hypothetical protein RF_0984	38	10.34	9.44	0
YP_247001	454	TolC family type I secretion outer membrane protein	177	24.46	12.54	24.39	Rhodospirillum photometricum DSM 122
YP_247002	132	hypothetical protein RF_0986	98	26.74	13.19	11.25	Pseudovibrio sp. JE062
YP_247003	566	ankyrin repeat-containing protein	43	21.94	8.19	0
YP_247004	662	DNA topoisomerase IV subunit B	200	27.25	14.56	83.46	Azospirillum sp. B510
YP_247005	452	carboxyl-terminal protease	200	26.88	13.63	59.27	Micavibrio aeruginosavorus ARL-13
YP_247006	497	histidine kinase sensor protein	157	26.37	19.08	17.04	Tistrella mobilis KA081020-065
YP_247007	245	hypothetical protein RF_0991	198	26.94	12.71	22.89	Micavibrio aeruginosavorus ARL-13
YP_247008	220	hypothetical protein RF_0992	44	25.01	11.93	0
YP_247009	420	hypothetical protein RF_0993	199	26.64	13.06	17.27	Magnetospirillum gryphiswaldense MSR-1
YP_247010	155	50S ribosomal protein L13	197	27.27	23.66	80.94	Paracoccus sp. TRP
YP_247011	161	30S ribosomal protein S9	200	26.1	25.56	65.38	Bartonella vinsonii subsp. arupensis Pm136co
YP_247012	247	D-alanyl-D-alanine dipeptidase	192	1.87	0.5	68.85	Oxytricha trifallax	1
YP_247013	110	pterin-4-alpha-carbinolamine dehydratase (PHS)	196	9.37	3.33	75.01	Nitrospira defluvii	1
YP_247014	317	transposase	160	3.9	1.03	74.36	Cardinium endosymbiont cEper1 of Encarsia pergandiella	1	1
YP_247015	80	transposase	110	1.99	0.8	64.74	Cardinium endosymbiont cEper1 of Encarsia pergandiella	1
YP_247016	600	GTP-binding protein LepA	199	27.33	15.36	111.33	Ixodes scapularis (shoulder tick, ...)			1
YP_247017	368	peptide chain release factor 2	199	21.24	12.03	83.17	Dinoroseobacter shibae DFL 12
YP_247018	338	hypothetical protein RF_1002	178	2.52	3.68	83.04	Pseudanabaena sp. PCC 7367	1	1	1
YP_247019	281	hypothetical protein RF_1003	21	4.71	0.75	0							1
YP_247020	154	small heat shock protein	180	5.59	2	59.5	Cardinium endosymbiont cEper1 of Encarsia pergandiella	1
YP_247021	146	small heat shock protein	182	26.47	11.87	26.12	Legionella pneumophila subsp. pneumophila str. Philadelphia 1
YP_247022	150	hypothetical protein RF_1006	37	8.2	2.88	3.65	Hydrogenophaga sp. PBC
YP_247023	251	cytochrome c1, heme protein	181	25.72	27.8	52.52	Ixodes scapularis (shoulder tick, ...)		1	1
YP_247024	144	endo/excinuclease amino terminal domain-containing protein, partial	152	2.16	0.71	57.1	Rhodopseudomonas palustris BisA53	1	1
YP_247025	398	cytochrome b	198	27.38	32.22	83.19	Ixodes scapularis (shoulder tick, ...)			1
YP_247026	177	ubiquinol-cytochrome c reductase, iron-sulfur subunit	180	27.25	26.83	63.98	Azorhizobium caulinodans ORS 571
YP_247027	152	hypothetical protein RF_1011	43	25.87	10.37	0
YP_247028	215	Heme exporter protein B	45	24.56	12.35	0
YP_247029	342	monovalent cation/H+ antiporter subunit B	152	24.6	15.34	14.12	Ferrimonas balearica DSM 9799
YP_247030	122	monovalent cation/H+ antiporter subunit G	162	21.35	11.36	22.72	Shewanella piezotolerans WP3
YP_247031	491	isocitrate dehydrogenase	192	26.75	26.64	63.42	Ixodes scapularis (shoulder tick, ...)			1
YP_247032	182	hypothetical protein RF_1016	73	26.2	14.04	3.95	SAR116 cluster alpha proteobacterium HIMB100
YP_247033	203	hypothetical protein RF_1017	24	6.3	0.8	0
YP_247034	609	GTP-binding protein TypA	200	27.05	18.66	97.71	Cardinium endosymbiont cEper1 of Encarsia pergandiella
YP_247035	326	pyruvate dehydrogenase subunit beta	200	27.26	17.52	104.46	Azospirillum amazonense Y2
YP_247036	326	pyruvate dehydrogenase e1 component subunit alpha	197	26.75	27.55	74.2	Rhodospirillum photometricum DSM 122
YP_247037	267	exodeoxyribonuclease III	199	25.03	12.71	77.92	Acetobacter tropicalis NBRC 101654
YP_247038	394	penicillin-binding protein 4*	153	18.24	14.22	15.39	Muricauda ruestringensis DSM 13258
YP_247039	305	ribosomal large subunit pseudouridine synthase	200	25.44	19.45	36.47	Acetobacter pasteurianus IFO 3283-01
YP_247040	337	cytochrome c oxidase assembly protein	188	24.49	17.68	42.51	Micavibrio aeruginosavorus ARL-13
YP_247041	678	ribonuclease E	179	24.62	18.23	42.17	Azospirillum brasilense Sp245
YP_247042	133	hypothetical protein RF_1026, partial	37	24.5	7.96	0
YP_247043	245	hypothetical protein RF_1027, partial	37	26.49	8.64	0
YP_247044	288	UDP-3-O-[3-hydroxymyristoyl] N-acetylglucosamine deacetylase	149	26.7	13.97	46.26	Oceanibaculum indicum P24
YP_247045	358	hypothetical protein RF_1029	31	24.95	1.21	0
YP_247046	175	cytochrome c	193	27.11	24.41	38.69	Ixodes scapularis (shoulder tick, ...)
YP_247047	157	hypothetical protein RF_1031	74	23.06	11.02	5.03	Moritella sp. PE36
YP_247048	572	hypothetical protein RF_1032	37	3.14	1.65	0							1
YP_247049	411	cell division protein FtsA	200	27.31	15.21	41.05	Rhodospirillum centenum SW
YP_247050	267	cell division protein FtsQ	199	24.68	14.22	34.33	Azospirillum brasilense Sp245
YP_247051	321	D-alanine--D-alanine ligase	199	26.54	18	55.47	Tistrella mobilis KA081020-065
YP_247052	295	UDP-N-acetylenolpyruvoylglucosamine reductase	199	26.17	17.91	67.96	Thalassospira profundimaris WP0211
YP_247053	478	UDP-N-acetylmuramate--L-alanine ligase	198	26.67	15.42	68.43	Nitratireductor pacificus pht-3B
YP_247054	407	hypothetical protein RF_1038	179	25.67	13.69	25	Rhodopseudomonas palustris BisB5
YP_247055	80	morphology/transcriptional regulatory protein BolA	196	26.54	14.11	56.57	Starkeya novella DSM 506
YP_247056	67	hypothetical protein RF_1040	43	25.36	12.52	0
YP_247057	62	hypothetical protein RF_1041	8	3.34	0.9	0.4	Bacillus coagulans 2-6
YP_247058	101	hypothetical protein RF_1042, partial	22	6.98	1.3	0.5	Tetrahymena thermophila
YP_247059	131	hypothetical protein RF_1043	105	11.52	3.49	15.74	Regiella insecticola R5.15	1
YP_247060	355	multidrug resistance protein A	194	24.81	12.5	42.96	Shewanella loihica PV-4
YP_247061	255	CDP-diacylglycerol--serine O-phosphatidyltransferase	200	27.33	25.43	42.12	Bradyrhizobium sp. WSM471
YP_247062	231	phosphatidylserine decarboxylase	199	27.48	16.81	78.3	Mesorhizobium ciceri biovar biserrulae WSM1271
YP_247063	105	hypothetical protein RF_1047	72	26.28	23.43	0.62	Verrucosispora maris AB-18-032
YP_247064	248	extragenic suppressor protein SuhB	199	26.5	16.36	25.39	Sphingopyxis alaskensis RB2256
YP_247065	188	elongation factor P	200	27.06	16.39	81.28	Tistrella mobilis KA081020-065
YP_247066	450	response regulator PleD	195	27.15	24.05	51.35	Azospirillum sp. B510
YP_247067	161	dinucleoside polyphosphate hydrolase	198	29.38	22.88	65.88	Tistrella mobilis KA081020-065
YP_247068	177	hypothetical protein RF_1052	20	8.31	0	0
YP_247069	80	transposase	114	1.99	0.81	67.64	Cardinium endosymbiont cEper1 of Encarsia pergandiella	1
YP_247070	250	transposase	166	3.57	1.29	91.76	Cardinium endosymbiont cEper1 of Encarsia pergandiella	1
YP_247071	906	DNA gyrase subunit A	197	26.67	20.13	81.17	Magnetospirillum magneticum AMB-1
YP_247072	117	hypothetical protein RF_1056	2	1.27	0	0
YP_247073	600	multidrug resistance protein Atm1	200	7.56	11.93	95.98	Ixodes scapularis (shoulder tick, ...)		1	1
YP_247074	100	excinuclease ABC subunit C	152	5.64	1.52	73.99	Bradyrhizobium sp. YR681	1					1
YP_247075	102	GrxC family glutaredoxin	198	26.39	14.48	64.82	Ixodes scapularis (shoulder tick, ...)			1
YP_247076	661	excinuclease ABC subunit B	199	27.12	17.39	92.66	Caenispirillum salinarum AK4
YP_247077	193	ribonuclease HII	200	24.62	19.06	61.02	Melioribacter roseus P3M
YP_247078	166	co-chaperone HscB	199	26.73	14	36.26	Vibrio cholerae 1587
YP_247079	637	chaperone protein HscA	193	25.25	13.57	37.57	Ixodes scapularis (shoulder tick, ...)		1
YP_247080	112	ferredoxin	182	29.38	24.53	75.57	Picea sitchensis
YP_247081	356	hypothetical protein RF_1065	45	27.11	12.27	0
YP_247082	324	TRAP-type transport system	198	25.61	11.93	30.88	Marinobacter aquaeolei VT8
YP_247083	148	universal stress protein UspA	170	28.96	13.42	38.16	Caenispirillum salinarum AK4
YP_247084	1502	cell surface antigen-like protein Sca8	41	4.16	0.48	0
YP_247085	774	bifunctional penicillin-binding protein 1C	182	12.34	7.89	42.65	Pseudoalteromonas arctica A 37-1-2
YP_247086	627	hypothetical protein RF_1070	26	4.27	0.3	0
YP_247087	80	transposase	89	2.6	0.79	48.9	Cardinium endosymbiont cEper1 of Encarsia pergandiella	1					1
YP_247088	250	transposase	163	3.55	1.27	89.2	Cardinium endosymbiont cEper1 of Encarsia pergandiella	1					1
YP_247089	274	2,3,4,5-tetrahydropyridine-2,6-carboxylate N-succinyltransferase	196	27.21	13.22	87.65	Pelagibacter ubique HTCC1062
YP_247090	210	hypothetical protein RF_1074	91	26.04	12.75	5.77	Azospirillum brasilense Sp245
YP_247091	119	VirB2 protein	44	27.11	13.88	0
YP_247092	278	cytochrome c oxidase subunit III	194	25.52	17.97	63.37	Ixodes scapularis (shoulder tick, ...)		1	1
YP_247093	217	ubiquinone biosynthesis protein Coq7	181	22.96	16.57	35.06	Ixodes scapularis (shoulder tick, ...)		1	1
YP_247094	321	DNA polymerase III subunit delta	199	26.4	16.77	15.76	Caenispirillum salinarum AK4
YP_247095	157	hypothetical protein RF_1079	47	26.42	12.41	0.65	Sphingomonas sp. PAMC 26605
YP_247096	140	hypothetical protein RF_1080	1	1	0	0
YP_247097	214	ankyrin repeat-containing protein	17	4.26	0	0
YP_247098	130	hypothetical protein RF_1082	1	1	0	0
YP_247099	497	heat shock protease	177	25.56	8.76	12.4	Amoebophilus asiaticus 5a2
YP_247100	627	molecular chaperone DnaK	198	26.28	14.53	117.31	Ixodes scapularis (shoulder tick, ...)			1
YP_247101	371	molecular chaperone DnaJ	200	25.96	14.78	76.5	Ixodes scapularis (shoulder tick, ...)			1
YP_247102	71	cation transport regulator ChaB	200	6.21	2.31	109.03	Methanosarcina mazei Go1	1		1
YP_247103	124	ankyrin repeat-containing protein	90	1	1.67	24.4	Thermofilum pendens Hrk 5	1		1
YP_247104	251	hypothetical protein RF_1088	199	24.65	13.57	64.01	Rhodospirillum rubrum ATCC 11170
YP_247105	546	DNA repair protein RecN	199	27.23	12.64	46.78	Ixodes scapularis (shoulder tick, ...)
YP_247106	341	thermostable carboxypeptidase	199	23.35	8.53	63.88	Phytoplasma mali
YP_247107	181	thermostable carboxypeptidase	198	22.15	6.28	72.38	Phytoplasma mali
YP_247108	983	2-oxoglutarate dehydrogenase E1	198	25.39	13.63	65.91	Chelativorans sp. BNC1
YP_247109	401	dihydrolipoamide succinyltransferase	185	26.14	13.81	77.98	Azospirillum lipoferum 4B
YP_247110	138	6-pyruvoyl tetrahydrobiopterin synthase	198	26.52	13.81	54.1	Parachlamydia acanthamoebae str. Hall's coccus			1
YP_247111	154	divalent cation tolerance protein	200	18.1	10.83	41.7	Polaromonas sp. CF318
YP_247112	399	Na+/H+-dicarboxylate symporter	180	27.05	16.26	51.3	Ixodes scapularis (shoulder tick, ...)			1
YP_247113	248	hypothetical protein RF_1097	189	4.8	1.91	22.97	Moorea producens 3L	1					1
YP_247114	247	hypothetical protein RF_1098	37	4.34	1.62	2.48	Pseudomonas fuscovaginae UPB0736
YP_247115	267	ankyrin repeat-containing protein	116	6.24	1.1	12.01	Methylomirabilis oxyfera	1
YP_247116	386	coproporphyrinogen III oxidase	200	24.15	13.38	65.99	Ixodes scapularis (shoulder tick, ...)		1	1
YP_247117	52	transposase	14	6.92	0.93	0
YP_247118	152	transposase, partial	108	11.53	2.96	13.74	Yersinia pseudotuberculosis	1					1
YP_247119	99	transposase	103	6.77	1.54	40.46	Citrobacter freundii 4_7_47CFAA	1					1
YP_247120	558	prolyl endopeptidase	193	2.3	9.18	42.64	Zymomonas mobilis subsp. mobilis NCIMB 11163
YP_247121	142	prolyl endopeptidase, partial	193	1	10.13	68.98	Nocardia cyriacigeorgica GUH-2
YP_247122	487	Signal recognition particle protein	123	24.9	15.03	36.01	Magnetospirillum gryphiswaldense MSR-1
YP_247123	264	DNA polymerase III subunit delta'	200	25.41	12.75	22.29	Caulobacter sp. AP07
YP_247124	110	DNA-binding protein HU	184	27.41	14.37	52.78	Clostridium scindens ATCC 35704
YP_247125	1008	hydrophobe/amphiphile efflux-1 HAE1 family protein	197	24.25	13.35	54.09	Bermanella marisrubri
YP_247126	78	hypothetical protein RF_1110	178	20.54	11.56	47.29	Clostridium saccharolyticum WM1			1
YP_247127	240	16S ribosomal RNA methyltransferase RsmE	198	23.56	14.77	36.22	Acetobacter pomorum DM001
YP_247128	78	hypothetical protein RF_1112	97	13.66	5.6	16.96	Drosophila grimshawi
YP_247129	146	hypothetical protein RF_1113	200	25.47	12.15	58.38	Ixodes scapularis (shoulder tick, ...)		1	1
YP_247130	82	hypothetical protein RF_1114	26	22.54	0	0
YP_247131	81	hypothetical protein RF_1115	26	22.87	0	0
YP_247132	86	hypothetical protein RF_1116, partial	26	18.81	0	0
YP_247133	392	hypothetical protein RF_1117	45	21.15	5.77	0.07	Leishmania mexicana MHOM/GT/2001/U1103
YP_247134	227	ribosomal RNA large subunit methyltransferase J	194	26.47	14.23	76.87	Ixodes scapularis (shoulder tick, ...)		1	1
YP_247135	156	transcription antitermination protein NusB	198	26.31	13.73	36.77	Bradyrhizobium japonicum USDA 6
YP_247136	357	zinc metalloprotease	200	25.48	19.08	43.66	Thalassospira xiamenensis M-5 = DSM 17429
YP_247137	768	hypothetical protein RF_1121	181	26.89	13.95	40.19	Azospirillum lipoferum 4B
YP_247138	245	hypothetical protein RF_1122	6	1.64	1.11	0
YP_247139	67	hypothetical protein RF_1123	41	25.43	13.65	0
YP_247140	519	multidrug resistance protein B	199	24.11	13.26	71.63	Magnetospirillum gryphiswaldense MSR-1
YP_247141	107	monovalent cation/H+ antiporter subunit E	145	26.33	14.34	27.55	Rhodospirillum rubrum ATCC 11170
YP_247142	242	uridylate kinase	198	25.92	23.78	83.05	Granulibacter bethesdensis CGDNIH1
YP_247143	186	ribosome recycling factor	200	26.9	14.13	86.71	Rhodospirillum rubrum ATCC 11170
YP_247144	100	aspartyl/glutamyl-tRNA amidotransferase subunit C	199	25.83	14.32	52.33	Oceanicola sp. S124
YP_247145	493	aspartyl/glutamyl-tRNA amidotransferase subunit A	199	26.51	17.57	77.5	Ixodes scapularis (shoulder tick, ...)		1	1
YP_247146	483	aspartyl/glutamyl-tRNA amidotransferase subunit B	199	26.36	16.71	89.74	Thalassospira profundimaris WP0211
YP_247147	241	amino acid ABC transporter substrate-binding protein	200	27.43	15.16	44.58	Bacillus sp. BT1B_CT2
YP_247148	160	hypothetical protein RF_1132	189	26.09	14.79	51.83	Ktedonobacter racemifer DSM 44963			1
YP_247149	245	dihydrodipicolinate reductase	200	24.63	12.27	61.55	Campylobacter coli LMG 9860
YP_247150	236	hypothetical protein RF_1134	172	27.1	16.59	58.33	Ixodes scapularis (shoulder tick, ...)			1
YP_247151	387	hypothetical protein RF_1135	37	22.99	5.92	0
YP_247152	282	hypothetical protein RF_1136	37	22.54	4.89	0
YP_247153	377	penicillin acylase	170	1	0	85.48	Xanthobacter autotrophicus Py2	1	1
YP_247154	600	aspartyl-tRNA synthetase	197	26.92	29.78	76.77	Thalassospira xiamenensis M-5 = DSM 17429
YP_247155	317	transposase	157	3.89	1.03	72.87	Cardinium endosymbiont cEper1 of Encarsia pergandiella	1
YP_247156	80	transposase	92	2	0.81	52.83	Cardinium endosymbiont cEper1 of Encarsia pergandiella	1
YP_247157	126	hypothetical protein RF_1141	40	24.88	9.93	0
YP_247158	266	chromosome partitioning protein	194	26.64	15	55.34	Thalassospira xiamenensis M-5 = DSM 17429
YP_247159	502	leucyl aminopeptidase	197	26.64	24.99	48.57	Magnetospirillum magnetotacticum MS-1
YP_247160	387	hypothetical protein RF_1144	22	18.23	0	0
YP_247161	1372	DNA-directed RNA polymerase subunit beta'	200	26.63	16.68	103.39	Azospirillum brasilense Sp245
YP_247162	1373	DNA-directed RNA polymerase subunit beta	190	31.46	17.75	88.7	Ixodes scapularis (shoulder tick, ...)			1
YP_247163	125	50S ribosomal protein L7/L12	198	19.96	12.62	80.81	Ixodes scapularis (shoulder tick, ...)			1
YP_247164	169	50S ribosomal protein L10	195	27.07	13.42	69.54	Hirschia baltica ATCC 49814
YP_247165	239	50S ribosomal protein L1	200	27.32	14.96	86.57	Ixodes scapularis (shoulder tick, ...)			1
YP_247166	145	50S ribosomal protein L11	200	23.94	13.67	84.44	Oceanicaulis sp. HTCC2633
YP_247167	192	transcription antitermination protein NusG	138	25.82	13.74	44.88	Polymorphum gilvum SL003B-26A1
YP_247168	98	preprotein translocase subunit SecE	157	22.7	11.28	26.01	Listeriaceae bacterium TTU M1-001
YP_247169	699	elongation factor G	197	33.33	28.05	90.22	Oceanibaculum indicum P24
YP_247170	159	30S ribosomal protein S7	199	26.74	14.79	88.17	Azospirillum amazonense Y2
YP_247171	129	30S ribosomal protein S12	192	26.92	16.03	90.18	Ixodes scapularis (shoulder tick, ...)			1
YP_247172	218	amino acid ABC transporter permease	199	27.23	13.96	83.17	Bacillus macauensis ZFHKF-1			1
YP_247173	89	hypothetical protein RF_1157	2	1.33	0	0
YP_247174	148	hypothetical protein RF_1158	2	1.2	0	0
YP_247175	596	succinate dehydrogenase flavoprotein subunit	194	26.89	25.44	96.58	Ixodes scapularis (shoulder tick, ...)		1	1
YP_247176	45	hypothetical protein RF_1160	4	1.77	1.73	0							1
YP_247177	120	succinate dehydrogenase hydrophobic membrane anchor protein	195	25.84	16.26	30.97	Hydrocarboniphaga effusa AP103
YP_247178	291	nucleotidyltransferase/HEPN domain-containing protein	99	3.33	1.56	25.69	Dyadobacter fermentans DSM 18053	1		1			1
YP_247179	124	succinate dehydrogenase cytochrome b-556 subunit	196	25.87	14.27	54.27	Beggiatoa sp. PS						1
YP_247180	179	hypothetical protein RF_1164	200	26.43	21.03	77.1	Brucella inopinata BO1
YP_247181	40	sulfurtransferase	43	22.65	11.16	0
YP_247182	513	serine protease	186	23.9	15.97	44.81	Acetobacter pasteurianus NBRC 101655
YP_247183	286	membrane protease subunit stomatin/prohibitin-like protein	200	27.76	27.37	52.53	Ixodes scapularis (shoulder tick, ...)			1
YP_247184	346	protease activity modulator HflK	196	26.45	19.12	47.93	Xanthobacter autotrophicus Py2
YP_247185	318	Mrp protein	199	25.02	17.88	47.22	Rhodospirillum centenum SW
YP_247186	394	hypothetical protein RF_1170	108	19.01	9.19	7.45	Magnetospirillum magnetotacticum MS-1
YP_247187	90	nucleotidyltransferase substrate binding protein	99	12.65	1.39	24	Thermoanaerobacterium xylanolyticum LX-11	1
YP_247188	231	tRNA/rRNA methyltransferase	199	25.03	4.01	63.82	Sinorhizobium fredii NGR234
YP_247189	156	Holliday junction resolvase	198	25.47	14.41	58.67	Ixodes scapularis (shoulder tick, ...)		1	1
YP_247190	293	GTP-binding protein Era	199	26.63	13.88	66.35	Bradyrhizobium japonicum USDA 110
YP_247191	148	hypothetical protein RF_1175	104	5.18	0.87	19.63	Methanosaeta concilii GP6	1		1
YP_247192	225	ribonuclease III	200	25.99	25.08	41.7	Magnetospirillum magneticum AMB-1
YP_247193	266	Signal peptidase I	188	27.43	16.95	50.89	Fulvimarina pelagi HTCC2506
YP_247194	422	NADH dehydrogenase I subunit F	199	26.97	33.02	95.05	Azospirillum brasilense Sp245
YP_247195	308	preprotein translocase subunit SecF	179	27.54	17.57	51.33	Oceanibaculum indicum P24
YP_247196	78	hypothetical protein RC0153	165	27.81	19.71	46.5	Zymomonas mobilis subsp. mobilis ATCC 29191
YP_247197	80	transposase	114	1.99	0.81	67.64	Cardinium endosymbiont cEper1 of Encarsia pergandiella	1
YP_247198	317	transposase	158	3.9	1.03	73.33	Cardinium endosymbiont cEper1 of Encarsia pergandiella	1	1
YP_247199	187	(di)nucleoside polyphosphate hydrolase	197	17.79	1.24	50.78	Emticicia oligotrophica DSM 17448	1		1
YP_247200	87	hypothetical protein RF_1184	22	7.42	0	0
YP_247201	299	hemolysin C	198	27.2	14.99	42.01	Azospirillum brasilense Sp245
YP_247202	167	metalloprotease	198	26.61	14.84	48.02	Bradyrhizobium japonicum USDA 6
YP_247203	348	lipoyl synthase	191	22.04	16.52	80.26	Puniceispirillum marinum IMCC1322
YP_247204	421	serine hydroxymethyltransferase	196	26.57	17.88	92.04	Ixodes scapularis (shoulder tick, ...)			1
YP_247205	215	Serine esterase	192	25.97	19.08	30.45	Cardinium endosymbiont cEper1 of Encarsia pergandiella
YP_247206	104	glutaredoxin-like protein grla	197	23.77	22.67	80.14	Caenispirillum salinarum AK4
YP_247207	213	endonuclease III	199	25.55	18.16	84.28	Cardinium endosymbiont cEper1 of Encarsia pergandiella
YP_247208	317	hypothetical protein RF_1192	22	6.96	0.09	0
YP_247209	130	hypothetical protein RF_1193	21	11.05	0	0
YP_247210	279	hypothetical protein RF_1194	198	26.3	14.14	56.51	Erythrobacter litoralis HTCC2594
YP_247211	372	ABC transporter substrate-binding protein	118	27	13.2	6.61	Citromicrobium sp. JLT1363
YP_247212	54	twin-arginine translocation protein TatA	192	25.8	21.75	61.92	Mesorhizobium loti MAFF303099
YP_247213	198	phosphatidylglycerophosphatase A	200	26.9	17.9	32.04	Octadecabacter arcticus 238
YP_247214	105	50S ribosomal protein L21	199	27.95	15.19	80.74	Thalassospira xiamenensis M-5 = DSM 17429
YP_247215	86	50S ribosomal protein L27	198	27.6	15.52	101.69	Ixodes scapularis (shoulder tick, ...)		1
YP_247216	401	aspartate kinase	199	25.05	14.15	54.62	Leptospirillum sp. Group II '5-way CG'
YP_247217	164	hypothetical protein RF_1201	43	26.26	10.35	0
YP_247218	136	hypothetical protein RF_1202	190	1.54	1.4	86.44	Rhizobium leguminosarum bv. trifolii WSM2304	1
YP_247219	170	hypothetical protein RF_1203	196	4.8	1.14	66.07	Desulfomicrobium baculatum DSM 4028	1
YP_247220	317	transposase	158	3.89	1.03	73.43	Cardinium endosymbiont cEper1 of Encarsia pergandiella	1
YP_247221	80	transposase	92	2	0.81	52.83	Cardinium endosymbiont cEper1 of Encarsia pergandiella	1
YP_247222	128	twitching motility protein PilT	108	10.87	1.86	21.87	Synechococcus sp. PCC 7335	1					1
YP_247223	92	transcriptional regulator	16	3.07	1.47	2.47	Hoeflea phototrophica DFL-43						1
YP_247224	423	proline/betaine transporter	193	26.45	13.24	35.09	Pseudonocardia sp. P1			1
YP_247225	40	hypothetical protein RF_1209	6	4.8	0.95	0
YP_247226	105	hypothetical protein RF_1210	50	27.22	10.81	2.19	Thalassospira xiamenensis M-5 = DSM 17429
YP_247227	67	hypothetical protein RF_1211	38	21.82	9.36	0
YP_247228	72	hypothetical protein RF_1212, partial	199	26.55	13.97	61.3	Acetohalobium arabaticum DSM 5501
YP_247229	1594	NAD-specific glutamate dehydrogenase	198	26.89	14.37	46.5	Ixodes scapularis (shoulder tick, ...)
YP_247230	480	tRNA modification GTPase TrmE	185	23.91	21.81	39.15	Thalassospira profundimaris WP0211
YP_247231	549	hypothetical protein RF_1215	42	9.63	2.74	0
YP_247232	93	hypothetical protein RF_1216	10	4.6	0.31	0
YP_247233	234	hypothetical protein RF_1217	168	8.67	0	39.3	Streptomyces clavuligerus ATCC 27064	1	1	1
YP_247234	109	hypothetical protein RF_1218	55	8.17	0	9.19	Streptomyces clavuligerus ATCC 27064	1
YP_247235	111	multidrug ABC transporter	161	7.16	0	57.24	Streptomyces sp. C	1
YP_247236	388	hypothetical protein RF_1220	184	1	1.17	62.3	Methanosarcina mazei Go1	1					1
YP_247237	343	recombinase A	190	27.5	15.62	107.7	Sphingomonas sp. SKA58
YP_247238	241	3-ketoacyl-ACP reductase	187	25.89	15.84	80.36	Rhizobium mesoamericanum STM3625
YP_247239	81	acyl carrier protein	199	27.87	14.13	79.1	Vibrio cholerae RC27
YP_247240	426	3-oxoacyl-ACP synthase	200	26.24	21.24	79.85	Vibrio cholerae RC27		1
YP_247241	613	ABC transporter ATP-binding protein	196	22.62	3.07	58.37	Micavibrio aeruginosavorus ARL-13	1
YP_247242	365	hypothetical protein RF_1226	27	5.56	0.83	0
YP_247243	200	ATPase	146	21.5	1.6	48.09	Simkania negevensis Z	1
YP_247244	100	ATPase, partial	153	22.29	1.51	43.91	Amoebophilus asiaticus 5a2	1
YP_247245	192	guanylate kinase	199	26.36	12.98	80.43	Magnetospirillum magnetotacticum MS-1
YP_247246	108	hypothetical protein RF_1230	45	21.31	10.55	0
YP_247247	279	rod shape-determining protein MreC	200	27.44	14.02	28.29	Azospirillum brasilense Sp245
YP_247248	346	rod shape-determining protein MreB	142	26.78	28.37	52.56	Parvibaculum lavamentivorans DS-1
YP_247249	362	permease	200	26.18	13.37	22.19	Tistrella mobilis KA081020-065
YP_247250	156	peptidoglycan-associated lipoprotein	197	25.74	12.76	62.5	Acetobacteraceae bacterium AT-5844
YP_247251	317	3-oxoacyl-ACP synthase	198	26.96	22	68.4	Thalassospira xiamenensis M-5 = DSM 17429
YP_247252	66	50S ribosomal protein L32	197	26.86	26.74	60.45	Caulobacter crescentus CB15
YP_247253	157	hypothetical protein RF_1237	151	25.56	13.42	18.69	Azospirillum sp. B510
YP_247254	303	Signal recognition particle-docking protein FtsY	197	29.47	24.98	56	Gluconacetobacter oboediens 174Bp2
YP_247255	922	DNA polymerase I	200	29.6	13.15	45.69	Thalassospira profundimaris WP0211
YP_247256	113	HicB family protein	171	5	1.76	71.15	Thalassospira xiamenensis M-5 = DSM 17429	1
YP_247257	183	S-adenosylmethionine synthetase MetK	194	2.64	9.5	100.95	Thiomicrospira crunogena XCL-2
YP_247258	124	S-adenosylmethionine synthetase MetK	118	4.68	10.73	69.42	Rickettsiella grylli
YP_247259	776	hypothetical protein RF_1243	28	4.68	0.26	0
YP_247260	1207	DNA polymerase III subunit alpha	197	25.85	18.76	44.03	Oceanibaculum indicum P24
YP_247261	448	UDP-glucose 6-dehydrogenase	186	24.76	15.25	59.68	Ixodes scapularis (shoulder tick, ...)		1	1
YP_247262	837	hypothetical protein RF_1246	116	25.89	14.88	1.81	Acetobacteraceae bacterium AT-5844
YP_247263	421	AmpG protein	169	24.93	13.1	28.3	Oceanibaculum indicum P24
YP_247264	251	Sec-independent protein translocase protein TatC	199	26.9	24.8	51.05	Azospirillum brasilense Sp245
YP_247265	425	seryl-tRNA synthetase	197	26.25	19.15	74.68	Ixodes scapularis (shoulder tick, ...)			1
YP_247266	810	type IV secretion/conjugal transfer ATPase	119	32.29	19.78	3.08	Sphingobium sp. AP49
YP_247267	1166	hypothetical protein RF_1251	39	23.77	7.1	0
YP_247268	257	tellurium resistance protein TerC	182	25.83	12.41	66.72	Burkholderiales bacterium JOSHI_001
YP_247269	237	hypothetical protein RF_1253	151	24	11.39	12.78	Arsenophonus nasoniae
YP_247270	509	hypothetical protein RF_1254	138	26.04	12.86	22.02	Blastopirellula marina DSM 3645			1
YP_247271	205	NADH dehydrogenase subunit J	200	25.59	15.72	58.18	Novosphingobium nitrogenifigens DSM 19370
YP_247272	104	NADH dehydrogenase subunit K	200	27.55	18.29	92.91	Rhodospirillum rubrum ATCC 11170
YP_247273	645	NADH dehydrogenase subunit L	199	25.26	19.19	57.53	Oceanibaculum indicum P24
YP_247274	493	NADH dehydrogenase subunit M	200	26.87	14.59	77.89	Mesorhizobium ciceri biovar biserrulae WSM1271
YP_247275	241	cytochrome c biogenesis protein CcmA	198	19.77	16.09	28.97	Caenispirillum salinarum AK4
YP_247276	159	NADH dehydrogenase subunit I	184	27.47	19.75	101.25	Arabidopsis thaliana (thale-cress, ...)				1
YP_247277	339	NADH dehydrogenase subunit H	194	26.89	34.11	74.02	Ixodes scapularis (shoulder tick, ...)		1	1	1
YP_247278	671	NADH dehydrogenase subunit G	197	25.89	26.8	64.63	Ixodes scapularis (shoulder tick, ...)		1	1	1
YP_247279	129	hypothetical protein RF_1263	137	19.41	10.39	20.18	Mesorhizobium amorphae CCNWGS0123				1
YP_247280	878	aconitate hydratase	198	26.69	15.68	87.29	Ixodes scapularis (shoulder tick, ...)				1
YP_247281	112	ATP synthase F0F1 subunit epsilon	199	23.73	11.19	45.39	Hirschia baltica ATCC 49814				1
YP_247282	508	ATP synthase F0F1 subunit beta	196	25.45	13.95	109.38	Ixodes scapularis (shoulder tick, ...)		1	1	1
YP_247283	288	ATP synthase F0F1 subunit gamma	200	24.93	13.66	52.17	Ixodes scapularis (shoulder tick, ...)			1	1
YP_247284	510	ATP synthase F0F1 subunit alpha	185	27.66	15.94	95.97	Ixodes scapularis (shoulder tick, ...)		1	1	1
YP_247285	184	ATP synthase F0F1 subunit delta	197	25.29	12.85	33.94	Brevundimonas diminuta 470-4				1
YP_247286	459	dihydrolipoamide dehydrogenase	199	26.98	14.34	89.05	Ixodes scapularis (shoulder tick, ...)			1
YP_247287	142	Strees induced DNA-binding protein	197	15.38	11.81	73.28	Fluoribacter dumoffii Tex-KL
YP_247288	92	cytotoxic translational repressor of toxin-antitoxin system RelE	164	1.87	3.36	42.76	Legionella pneumophila str. Corby	1	1				1
YP_247289	72	hypothetical protein RF_1273	8	1.69	0	2.46	Legionella pneumophila str. Corby		1
YP_247290	368	hypothetical protein RF_1274	20	4.34	0	0
YP_247291	266	Beta-lactamase class D	149	4.39	2.14	51.89	Legionella pneumophila subsp. pneumophila	1
YP_247292	790	1A family penicillin-binding protein	192	26.93	13.97	60.02	Oceanibaculum indicum P24
YP_247293	419	ATPase	126	1	1.79	35.14	Trichoplax adhaerens	1		1			1
YP_247294	445	(dimethylallyl)adenosine tRNA methylthiotransferase	199	26.42	24.22	77.78	Ixodes scapularis (shoulder tick, ...)		1	1
YP_247295	67	nucleotidyltransferase/HEPN domain-containing protein	75	11.6	1.55	25.12	Dyadobacter fermentans DSM 18053	1
YP_247296	234	nucleotidyltransferase/HEPN domain-containing protein	101	3.66	1.88	23.33	Bacteroides sp. 1_1_14	1
YP_247297	278	hypothetical protein RF_1281	80	9.06	3.84	7.54	Regiella insecticola LSR1
YP_247298	167	hypothetical protein RF_1282	196	24.01	13.49	54.46	Bradyrhizobium sp. STM 3843
YP_247299	575	glutathione-regulated potassium-efflux system protein KefB	187	27.71	27.17	33.33	Oceanibaculum indicum P24
YP_247300	108	Iojap-related protein	199	27.22	14.07	69.48	Ruegeria pomeroyi DSS-3				1
YP_247301	79	morphology/transcriptional regulatory protein BolA	193	26.49	16	65.4	Acetobacter pasteurianus IFO 3283-01				1	1
YP_247302	82	cytotoxic translational repressor of toxin-antitoxin system RelE	162	2.13	1.71	52.94	Cyanobacterium aponinum PCC 10605	1			1	1	1
YP_247303	119	Phage-related transcriptional regulator	151	2.56	1.73	39.97	Nitrosococcus halophilus Nc4	1			1	1
YP_247304	148	hypothetical protein RF_1288	37	1.66	1.5	9.59	Dictyostelium discoideum AX4	1		1	1	1	1	1
YP_247305	146	hypothetical protein RF_1289	27	1.21	0	5.32	Glomerella graminicola M1.001		1		1	1
YP_247306	2199	cell surface antigen-like protein Sca13	50	3.36	2.18	0					1	1
YP_247307	557	cell surface antigen-like protein Sca9	20	1.44	1.12	0					1	1	1
YP_247308	71	translation initiation factor IF-1	197	27.21	15.47	119.89	Hydra magnipapillata				1	1
YP_247309	203	Maf-like protein	199	26.88	19.12	61.24	Pelagibacterium halotolerans B2				1	1
YP_247310	143	DnaK suppressor protein	199	25.99	14.04	86.06	Rhodospirillum centenum SW				1	1
YP_247311	305	site-specific tyrosine recombinase XerC	200	27.3	14.59	56.2	Thalassospira profundimaris WP0211				1	1
YP_247312	154	phasin family protein	47	12.23	10.52	1.89	Magnetospirillum gryphiswaldense MSR-1
YP_247313	200	phospholipase D	164	25.71	17.44	26.23	Ixodes scapularis (shoulder tick, ...)
YP_247314	583	Poly(3-hydroxyalkanoate) synthetase	178	2.87	10.36	61.48	Azospirillum lipoferum 4B
YP_247315	492	UbiD family decarboxylase	197	26.47	22.94	85.7	Magnetospirillum magneticum AMB-1
YP_247316	524	parvulin-like peptidyl-prolyl isomerase	200	26.9	13.18	17.53	Sinorhizobium medicae WSM419
YP_247317	105	outer membrane protein OmpA	79	35.58	7.13	0
YP_247318	189	outer membrane protein OmpA, partial	85	56.45	10.2	0
YP_247319	169	hypothetical protein RF_1303	1	1	0	0
YP_247320	306	outer membrane protein OmpA	88	16.23	7.27	0
YP_247321	590	outer membrane protein OmpA	86	16.13	2.27	0.16	Vibrio cholerae RC27
YP_247322	380	ankyrin repeat-containing protein	44	2.59	1.06	3.24	Thermofilum pendens Hrk 5			1
YP_247323	745	DNA translocase FtsK	180	26.69	22.1	50.79	Vibrio cholerae RC27
YP_247324	324	Fic family protein	193	1.49	0	52.56	Coxiella burnetii CbuG_Q212	1	1				1
YP_247325	259	methionine aminopeptidase	198	27.2	32.77	81.12	Oceanibaculum indicum P24
YP_247326	155	DNA repair protein RadC	196	10.81	3.74	79.53	Maricaulis maris MCS10						1
YP_247327	327	undecaprenyl-phosphate alpha-N-acetylglucosaminyltransferase	194	24.67	12.25	31.87	Thalassospira profundimaris WP0211
YP_247328	107	hypothetical protein RF_1312	47	26.59	14.16	0.45	Magnetospirillum magnetotacticum MS-1
YP_247329	289	hypothetical protein RF_1313	46	18.53	8.06	0.1	Mesorhizobium opportunistum WSM2075
YP_247330	227	outer surface protein	80	28.01	11.71	4.33	Bradyrhizobium sp. WSM1253
YP_247331	109	ferredoxin	195	25.12	14.94	86.64	Hyphomicrobium denitrificans 1NES1
YP_247332	105	transcriptional regulator	184	7.34	1.62	44.08	Legionella drancourtii LLAP12	1					1
YP_247333	106	hypothetical protein RF_1317	167	2.27	0.94	56.78	Acaryochloris sp. CCMEE 5410	1					1
YP_247334	230	Heme exporter protein C	197	26.1	21.58	66.63	Azospirillum brasilense Sp245
YP_247335	159	cytosine deaminase	197	26.35	14.34	64.55	Ixodes scapularis (shoulder tick, ...)			1
YP_247336	306	cation diffusion facilitator family transporter	200	26.25	14.12	58.48	Methylophaga thiooxydans DMS010
YP_247337	159	hypothetical protein RF_1321	145	72.13	40.18	0
YP_247338	154	hypothetical protein RF_1322	182	15.63	3.15	62.83	Legionella pneumophila str. Paris	1
YP_247339	233	Zinc ABC transporter ATP-binding protein	200	27.01	14.68	70.69	Xenorhabdus bovienii SS-2004
YP_247340	955	excinuclease ABC subunit A	200	27.59	16.92	94.88	Micavibrio aeruginosavorus ARL-13
YP_247341	152	single-stranded DNA-binding protein	188	27.38	20.71	74.5	Hyphomicrobium denitrificans 1NES1
YP_247342	276	DAP2-like protein	144	25.23	12.99	24.05	Ralstonia solanacearum Po82
YP_247343	307	MFS type sugar transporter	132	16.87	8.33	17.54	Amoebophilus asiaticus 5a2
YP_247344	97	MFS type sugar transporter	47	22.42	5.06	0.43	Amoebophilus asiaticus 5a2
YP_247345	102	hypothetical protein RF_1329	7	1.65	1.2	0							1
YP_247346	327	hypothetical protein RF_1330	79	1.1	0.63	10.47	Capsaspora owczarzaki ATCC 30864	1		1			1
YP_247347	106	hypothetical protein RF_1331	1	1	0	0
YP_247348	105	hypothetical protein RF_1332	158	25.17	12.24	28.66	Magnetospirillum gryphiswaldense MSR-1
YP_247349	621	heat shock protein 90	198	26.91	27.56	55.1	Magnetospirillum magneticum AMB-1
YP_247350	414	5-aminolevulinate synthase	181	27.08	24.94	58.92	Ixodes scapularis (shoulder tick, ...)		1	1
YP_247351	139	hypothetical protein RF_1335	21	7.07	1.12	0							1
YP_247352	445	trigger factor	198	27.3	13.41	45.56	Starkeya novella DSM 506
YP_247353	330	GTPase ObgE	194	24.36	15.32	75.08	Ixodes scapularis (shoulder tick, ...)			1
YP_247354	435	type II citrate synthase	133	87.02	35.33	0
YP_247355	93	transcriptional regulator	59	1.92	1.12	14.67	Oscillatoria nigro-viridis PCC 7112	1		1
YP_247356	262	uracil-DNA glycosylase	199	26.56	26.68	45.9	Tistrella mobilis KA081020-065
YP_247357	385	ribosomal large subunit pseudouridine synthase D	198	20.83	10.82	49.12	Azospirillum lipoferum 4B
YP_247358	78	hypothetical protein RF_1342	6	2.4	1.76	0.45	Nitrospira defluvii						1	1
YP_247359	89	growth inhibitor	197	2.23	1.78	71.38	Nitrospira defluvii	1		1			1
YP_247360	527	bifunctional N5-glutamine S-adenosyl-L-methionine-dependent methyltransferase/tRNA (m7G46) methyltransferase	198	21.62	10.67	26.36	Cycloclasticus sp. P1
YP_247361	361	translation factor protein	200	21.03	12.08	52.12	Ixodes scapularis (shoulder tick, ...)
YP_247362	664	glycyl-tRNA synthetase subunit beta	198	24.1	13.1	47.27	Azospirillum brasilense Sp245
YP_247363	289	glycyl-tRNA synthetase subunit alpha	200	26.13	15.64	101.69	Hyphomicrobium denitrificans 1NES1
YP_247364	209	hypothetical protein RF_1348	195	26.85	13.77	107.82	Legionella pneumophila str. Paris
YP_247365	415	proline/betaine transporter	150	15	12.42	35.14	Persephonella marina EX-H1
YP_247366	317	hypothetical protein RF_1350	43	26.81	12.48	0
YP_247367	212	hypothetical protein RF_1351	43	24.12	12.21	0
YP_247368	523	hypothetical protein RF_1352	45	26.26	13.18	0
YP_247369	878	alanyl-tRNA synthetase	199	25.47	13.33	82.86	Sinorhizobium fredii NGR234
YP_247370	123	hypothetical protein RF_1354	7	2.07	0.77	0
YP_247371	228	hypothetical protein RF_1355	9	1.81	0.3	0
YP_247372	245	tRNA pseudouridine synthase A	200	26.6	21.5	68.71	Hyphomicrobium denitrificans 1NES1
YP_247373	635	RNA polymerase sigma factor RpoD	199	26.23	13.64	73	Polymorphum gilvum SL003B-26A1
YP_247374	595	DNA primase	200	27.35	14.2	39.39	Phaeospirillum molischianum DSM 120
YP_247375	204	dolichol kinase	97	26.12	13.08	8.5	Chlorobaculum parvum NCIB 8327			1
YP_247376	192	transcription elongation factor GreA	198	25.75	14.18	79.07	Methylobacterium sp. GXF4
YP_247377	132	NAD(P) transhydrogenase subunit alpha	198	24.67	12.91	70	Tistrella mobilis KA081020-065
YP_247378	374	NAD(P) transhydrogenase subunit alpha	192	26.06	12.25	66.61	Asticcacaulis excentricus CB 48
YP_247379	207	hypothetical protein RF_1363	89	25.83	11.88	6.12	Sphingobium chlorophenolicum L-1
YP_247380	521	DNA polymerase III subunits gamma and tau	198	24.78	13.44	43.67	Micavibrio aeruginosavorus ARL-13
YP_247381	107	hypothetical protein RF_1365	199	26.92	13.73	80.02	Pseudomonas mendocina NK-01
YP_247382	231	hypothetical protein RF_1366	198	26.55	13.82	36.72	Polymorphum gilvum SL003B-26A1
YP_247383	372	beta-lactamase AmpC	160	6.16	0	19.3	Rheinheimera sp. A13L	1	1
YP_247384	40	cytotoxic translational repressor of toxin-antitoxin system RelE	150	2.74	0	92.96	Alcanivorax dieselolei B5	1	1
YP_247385	83	antitoxin of toxin-antitoxin system StbD	135	16.7	0	56.5	Desulfobacula toluolica Tol2	1	1
YP_247386	240	glutamine ABC transporter ATP-binding protein	192	25.71	14.43	71.24	Alicycliphilus denitrificans BC			1
YP_247387	254	beta-lactamase superfamily hydrolase	199	27.07	16.79	48.01	Starkeya novella DSM 506
YP_247388	226	hypothetical protein RF_1372	175	23.02	11.89	15.71	Cupriavidus metallidurans CH34
YP_247389	87	DNA-damage-inducible protein J	173	25.87	0	77.16	Pseudomonas syringae pv. aesculi str. NCPPB 3681	1	1
YP_247390	369	permease	199	26.44	13.3	24.09	Acetobacter aceti NBRC 14818
YP_247391	154	DNA polymerase III subunit chi	199	24.65	13.25	30.9	Magnetospirillum magneticum AMB-1
YP_247392	381	succinyl-diaminopimelate desuccinylase	195	25.16	20	57.93	Pelagibacter sp. IMCC9063
YP_247393	159	Type I restriction-modification system methyltransferase subunit	188	8.99	1.62	44.31	Acinetobacter baumannii AB059	1
YP_247394	103	Type I restriction-modification system methyltransferase subunit	51	7.06	1.94	17.58	Acinetobacter baumannii AB058	1					1
YP_247395	69	hypothetical protein RF_1379	51	12.34	1.79	12.09	Capnocytophaga sp. oral taxon 329 str. F0087	1
YP_247396	70	hypothetical protein RF_1380	6	5.5	0	0
YP_247397	286	Na+/H+ antiporter NhaA	198	14.21	0.87	68.41	Arcobacter nitrofigilis DSM 7299	1
YP_247398	174	hypothetical protein RF_1382	114	25.71	11.63	11.2	Phaeospirillum molischianum DSM 120
YP_247399	209	lipoate-protein ligase B	199	26.65	24.88	56.98	Ixodes scapularis (shoulder tick, ...)			1
YP_247400	248	N-acetylmuramoyl-L-alanine amidase	159	25.35	1.86	56.23	Burkholderia phymatum STM815	1
YP_247401	111	30S ribosomal protein S16	200	26.94	21.24	76.69	Sphingomonas sp. LH128
YP_247402	56	50S ribosomal protein L33	196	27.87	33.21	77.61	Azospirillum sp. B510
YP_247403	609	DNA mismatch repair protein	200	26.05	12.54	70.19	Parvibaculum lavamentivorans DS-1
YP_247404	50	hypothetical protein RF_1388	102	22.07	12.33	30.09	Caenispirillum salinarum AK4
YP_247405	130	oxidoreductase	185	3.5	3.88	76.83	Microvirga sp. WSM3557			1
YP_247406	101	oxidoreductase	179	10.82	4.03	88.13	Pseudovibrio sp. FO-BEG1
YP_247407	276	hypothetical protein RF_1391	21	7.72	0.93	0
YP_247408	80	transposase	114	1.99	0.81	67.64	Cardinium endosymbiont cEper1 of Encarsia pergandiella	1
YP_247409	317	transposase	160	3.9	1.03	74.36	Cardinium endosymbiont cEper1 of Encarsia pergandiella	1	1
YP_247410	273	hypothetical protein RF_1394	68	2.26	0.33	20.66	Cyanothece sp. PCC 7424	1
YP_247411	423	proline/betaine transporter	138	27.11	15.51	24.7	Nitrosococcus watsonii C-113
YP_247412	279	coproporphyrinogen III oxidase	198	26.88	22.5	80.77	Puniceispirillum marinum IMCC1322			1
YP_247413	274	prophage antirepressor	156	2.09	2.45	64	Geobacter uraniireducens Rf4	1		1			1
YP_247414	145	hypothetical protein RF_1398	199	26.88	15.67	69.93	Azospirillum sp. B510
YP_247415	348	ferrochelatase	182	26.06	24.71	42.56	Pelagibacter ubique HTCC1002
YP_247416	346	uroporphyrinogen decarboxylase	198	26.25	15.69	64.87	Ixodes scapularis (shoulder tick, ...)		1	1

## Sheet: Table S4
Table S4 Pairwise comparison of HGT-prediction results in the R. felis genome by multiple methods
Number of hits by each method is indicated in the first data column and the first data row. Cells above the diagonal elements indicate numbers of overlapping hits by pairs of methods. Cells below the diagonal elements indicate the overlap factors (OFs). An OF is the negative log likelihood that the overlapping hits are obtained by chance. It is a measure of the possibility that two methods are ta…
	Method	HGTector	BBH	DarkHorse	GIST	IslandViewer	Merhej (all)	Merhej (distal)	Le
Method	No. of hits	256	159	184	171	106	152	31	11
HGTector	256		72	40	56	51	73	25	5
BBH	159	16.6		70	29	21	14	11	4
DarkHorse	184	1.5	24.9		13	6	16	5	4
GIST	171	6.3	2.2	2.2		106	29	10	3
IslandViewer	106	12.8	2.5	2.3	113.5		25	10	3
Merhej (all)	152	18.7	1.1	1.2	2.5	4.3		31	5
Merhej (distal)	31	13.5	3.6	0.8	2.7	4.4	31.2		3
Le	11	1.6	1.6	1.4	1	1.4	2.5	2.9
